# Supplementary material for: How facial masks alter the interaction of gaze direction, head orientation, and emotion recognition
Source: Front Neurosci. 2022 Sep 21;16:937939. doi: 10.3389/fnins.2022.937939 (PMC9533556; doi:10.3389/fnins.2022.937939)
Supplement: Supplementary file 1 [file Data_Sheet_1.csv]

CASE	SERIAL	REF	QUESTNNR	MODE	STARTED	AF01	AF02_01	AF03	AF04	AF05	AF05_01	AF05_02	AF05_03	AF05_04	AF05_05	AF05_06	AF05_07	AF06	AF06_02	AF07_03	AF07_04	AF07_02	AF07_05	AF07_01	AF07_06	AF07_07	AF07_08	AF07_09	AF07_10	AF08	AF09_01	AF10	AF11_01	AF11_02	A101_01	A101_02	A102_01	A102_02	A103_01	A103_02	A104_01	A104_02	A105_01	A105_02	A106_01	A106_02	A107_01	A107_02	A108_01
231			base	interview	2020-10-02 20:14:06	1
257			base	interview	2020-10-04 11:04:23	1
259			base	interview	2020-10-04 15:41:04	1																													12	83	16	77	22	83			46	57	48	77	85	99	82
260			base	interview	2020-10-04 17:04:22	1	60	1	5	1	1	1	1	2	1	1	1	1		4	5	2	4	2	4	4	4	4	4	2		1			22	72	21	68	30	78	34	75	27	68	18	74	84	72	83
261			base	interview	2020-10-06 20:49:40	1
262			base	interview	2020-10-06 20:49:50	1	33	2	5	1	1	1	1	2	1	1	1	1		4	4	3	4	2	3	3	3	5	4	2		1			10	84	22	62	11	73	11	70	19	72	19	65	70	48	84
274			base	interview	2020-10-11 17:02:32	1	19	1	4	1	1	1	2	1	1	1	1	1		3	4	3	4	2	4	4	3	3	4	1		1	p_siegle@mail.de	2769157	8	91	27	73	17	85	33	83	32	65	49	74	64	31	72
275			base	interview	2020-10-11 17:06:13	1
277			base	interview	2020-10-11 17:31:12	1																													10	86
279			base	interview	2020-10-12 09:08:56	1	31	2	5	1	1	1	2	1	1	1	1	1		4	4	4	4	3	3	4	4	4	3	1		1	sdenni01@students.uni-mainz.de	2664753	31	77	35	64	25	66	44	46	43	51	47	77	52	29	56
280			base	interview	2020-10-12 09:47:28	1	23	1	5	1	1	1	2	1	1	1	1	1		4	4	2	3	3	3	4	5	4	4	1		1	asteinme@students.uni-mainz.de	2737636	2	88	4	89	3	88	5	87	15	92	4	88	74	11	76
281			base	interview	2020-10-12 10:22:10	1
283			base	interview	2020-10-12 11:54:33	1	26	2	5	2	1	1	2	2	1	1	1	1		4	5	2	4	3	3	3	4	4	4	1		1	ssimonbe@students.uni-mainz.de	2716149	26	83	15	87	12	65	13	77	28	65	18	63	84	62	82
284			base	interview	2020-10-12 12:42:09	1	21	1	4	1	1	1	2	1	1	1	1	1		4	4	3	4	3	5	3	3	4	4	1		1	mpouleau@students.uni-mainz.de	2756927	60	53	25	37	33	40	38	47	40	44	8	49	60	32	70
285			base	interview	2020-10-12 13:54:16	1	27	2	5	1	1	1	2	1	1	1	1	1		5	4	3	4	1	4	5	5	5	5	1		1	tdolle@students.uni-mainz.de	2739333	11	56	20	73	26	58	25	87	23	27	16	56	66	30	80
286			base	interview	2020-10-12 15:37:48	1	23	1	5	1	1	1	2	1	1	1	1	2	Kurzsichtigkeit	3	4	3	5	3	3	3	3	4	5	1		1	kding@students.uni-mainz.de	2761704	37	79	19	79	23	75	30	69	20	77	34	62	74	68	85
287			base	interview	2020-10-12 16:35:29	1	21	1	4	1	1	1	2	1	1	1	1	1		5	4	4	4	3	4	4	5	5	4	1		1	mbarlang@students.uni-mainz.de	2761922	9	74	17	56	5	88	2	56	49	74	5	25	91	25	94
288			base	interview	2020-10-12 17:20:44	1	32	2	4	1	1	1	2	1	1	1	1	1		5	4	3	5	2	4	4	5	5	5	1	dwoiwod@students.uni-mainz.de	1	dwoiwod@students.uni-mainz.de	2748209	22	65	23	75	12	77	19	77	34	50	25	45	76	55	84
289			base	interview	2020-10-12 17:41:23	1	20	1	4	1	1	1	2	1	1	1	1	1		5	4	5	4	2	4	4	3	3	4	1		1	omarks@students.uni-mainz.de	2757130	11	82	22	60	21	86	20	60	20	41	16	47	65	66	66
290			base	interview	2020-10-12 21:02:28	1
292			base	interview	2020-10-13 12:10:33	1	20	1	4	1	1	1	2	1	1	1	1	1		4	4	2	4	4	4	4	3	3	5	1		1	anmaier@students.uni-mainz.de	2757175	26	68	19	70	23	77	32	64	28	70	28	65	76	33	73
293			base	interview	2020-10-13 12:20:11	1	20	1	4	1	1	1	2	1	1	1	1	1		5	4	5	5	5	5	3	5	3	3	1		1	jknauff@students.uni-mainz.de	2749899	9	79	6	70	9	95	12	80	27	76	18	85	87	81	101
294			base	interview	2020-10-13 12:29:15	1	33	1	4	1	1	1	2	1	1	1	1	1		3	5	3	3	3	4	4	4	4	3	1	corinnadaum@gmx.de	1	corinnadaum@gmx.de	2755329	27	91	13	77	16	85	18	79	29	62	28	72	70	62	66
295			base	interview	2020-10-13 12:56:18	1																													24	78					40	88
296			base	interview	2020-10-13 14:14:22	1	20	1	4	1	1	1	2	1	1	1	1	1		4	5	4	4	2	4	4	4	4	4	1		1	lhoefer@students.uni-mainz.de	2752379	22	77	27	67	22	79	30	73	25	78	25	84	82	37	78
297			base	interview	2020-10-13 14:23:40	1	20	1	4	1	1	1	2	1	1	1	1	1		4	3	4	3	3	5	4	5	4	5	1	laurajuenemann@gmx.de	1	laurajuenemann@gmx.de	2759901	27	70	30	65	18	72	37	69	28	63	24	73	70	32	68
299			base	interview	2020-10-13 21:10:40	1	24	1	5	1	1	1	2	1	1	1	1	1		4	4	5	3	3	5	4	4	4	4	1		1	llellig@students.uni-mainz.de	2728459	9	93	16	92	7	82	19	92	20	70	34	97	83	51	77
300			base	interview	2020-10-14 13:39:19	1	25	1	5	1	1	1	2	1	1	1	1	1		3	3	3	4	3	4	4	3	4	4	1		1	tamara.frank@students.uni-mainz.de	2720985	25	75	36	62	30	76	33	60	25	63	30	35	70	53	67
301			base	interview	2020-10-14 15:09:52	1	25	1	5	1	1	1	2	1	1	1	1	1		4	4	3	3	3	4	4	3	3	5	1		1	fkuehlbo@students.uni-mainz.de	2751214	32	75	45	71	32	68	52	68	50	66	55	69	69	59	67
302			base	interview	2020-10-14 20:44:05	1	24	1	5	1	1	1	2	1	1	1	1	1		5	4	4	4	3	4	3	4	5	5	1		1	mhofmeis@students.uni-mainz.de	2727622	8	76	15	68	14	84	19	78	17	69	22	70	80	26	76
303			base	interview	2020-10-15 08:49:59	1	22	1	5	1	1	1	2	1	1	1	1	1		4	5	4	5	3	4	4	5	5	4	1		1	phopf@students.uni-mainz.de	2732808	10	67	35	59	33	83	41	75	34	70	32	77	67	15	70
304			base	interview	2020-10-15 10:43:07	1	22	1	4	1	1	1	2	1	1	1	1	1		4	4	4	4	3	4	4	5	5	4	1		1	mminname@students.uni-mainz.de	2752439	12	69	33	62	16	72	11	71	17	73	47	59	79	72	76
305			base	interview	2020-10-15 14:32:56	1	24	1	5	1	1	1	2	1	1	1	1	1		4	4	3	5	2	4	4	4	5	5	1		1	afalkens@students.uni-mainz.de	2726153	25	75	32	61	25	70	24	58	27	62	41	34	69	18	78
306			base	interview	2020-10-16 09:09:34	1	25	1	5	1	1	1	2	1	1	1	1	1		4	5	3	4	2	5	5	5	5	5	1		1	sctheres@students.uni-mainz.de	2729617	11	84	33	71	14	86	26	64	35	48	35	49	94	15	92
307			base	interview	2020-10-16 14:18:18	1	22	1	4	1	1	1	2	1	1	1	1	1		4	3	3	4	4	4	4	3	3	5	1		1	ninakollmann97@gmail.com/nkollman@student.uni-mainz.de	2764177	22	57	69	73	40	63	61	65	23	73	23	76	53	37	71
308			base	interview	2020-10-16 16:35:42	1	23	2	5	1	1	1	2	1	1	1	1	1		4	4	4	2	3	3	4	4	4	4	1		1	jsinner@students.uni-mainz.de	2725377	23	67	41	75	18	78	23	66	36	68	27	65	71	71	67
310			base	interview	2020-10-17 18:38:24	1
311			base	interview	2020-10-18 11:40:15	1	24	1	5	1	1	1	2	1	1	1	1	1		4	5	4	4	4	4	4	3	3	3	1		1	hhofhein@students.uni-mainz.de	2726302	32	81	13	88	26	67	40	75	36	61	16	81	71	29	77
315			base	interview	2020-10-19 14:51:56	1
316			base	interview	2020-10-19 19:03:51	1	28	1	5	1	1	1	2	1	1	1	1	1		4	5	3	4	2	4	4	4	4	4	1		1	wkathrin@students.uni-mainz.de (Kathrin Weber)	2737570	1	90	2	84	3	80	1	92	1	87	1	95	73	17	81
317			base	interview	2020-10-19 19:19:59	1																													31	85
318			base	interview	2020-10-19 21:31:55	1	24	2	5	1	1	1	2	1	1	1	1	1		4	4	4	4	3	3	3	3	3	3	1		1	tfroehli@students.uni-mainz.de	2725579	18	85	21	68	27	62	30	62	39	53	35	66	85	25	68
319			base	interview	2020-10-20 08:17:01	1
320			base	interview	2020-10-20 08:49:58	1
321			base	interview	2020-10-20 09:13:15	1
322			base	interview	2020-10-20 12:14:15	1	20	1	4	1	1	1	2	1	1	1	1	1		5	4	4	4	3	3	4	4	5	5	1		1	lthannhe@students.uni-mainz.de	2759924	21	78	13	76	16	80	39	83	49	81	41	66	75	76	76
323			base	interview	2020-10-20 18:17:16	1
324			base	interview	2020-10-20 22:46:50	1	34	1	5	3	1	1	2	2	1	1	2	1		4	5	3	3	4	2	3	3	3	4	1		1	hennalauren@hotmail.com	2676613	18	86	3	79	2	85	17	53	22	68	19	84	88	54	75
325			base	interview	2020-10-21 13:38:25	1
326			base	interview	2020-10-22 12:01:10	1	22	1	5	1	1	1	2	1	1	1	1	1		3	5	2	5	2	3	3	4	4	4	1		1	paherzog@students.uni-mainz.de	2737695	1	91	1	93	1	80	1	94	1	94	1	93	92	15	94
327			base	interview	2020-10-22 14:36:40	1	29	1	5	1	1	1	2	1	1	1	1	1		4	5	3	5	3	3	4	4	4	4	1		2	christina.mueller@students.uni-mainz.de	2676279	18	79	20	74	19	69	28	77	36	77	14	81	75	29	81
328			base	interview	2020-10-22 15:23:37	1
331			base	interview	2020-10-27 16:15:15	1	23	1	4	1	1	1	2	1	1	1	1	1		3	5	4	5	4	4	3	4	4	4	1		1	vheidric@students.uni-mainz.de	2722500	20	77	21	73	18	78	12	73	22	78	16	84	66	57	68
333			base	interview	2020-10-29 11:36:00	1
334			base	interview	2020-10-29 11:42:27	1	42	1	5	1	1	1	1	2	1	1	1	1		4	5	4	4	3	4	4	3	3	4						10	86	19	85	13	84	25	83	17	87	20	76	83	58	92
335			base	interview	2020-10-29 12:30:33	1	23	1	5	1	1	1	2	1	1	1	1	1		3	5	3	4	3	4	4	4	4	4	1		1	aforstma@students.uni-mainz.de	2739639	6	55	25	64	11	65	25	61	38	56	15	76	78	50	83
336			base	interview	2020-10-30 08:32:26	1	28	1	5	1	1	1	1	2	1	1	1	1		4	4	2	4	4	4	3	4	4	4	2		1			10	47	24	36	19	55	22	46	5	77	30	43	66	43	87
337			base	interview	2020-10-30 09:31:05	1	29	1	5	2	1	1	2	2	1	1	1	1		5	5	4	5	4	4	5	4	4	5	2		1			30	76	22	67	16	68	22	44	16	62	31	59	87	31	80
338			base	interview	2020-10-30 13:56:47	1	22	1	4	1	1	1	2	1	1	1	1	1		5	2	4	4	2	3	3	4	4	4	1		1	lhosenfe@students.uni-mainz.de	2746442	29	75	17	73	21	62	20	55	33	59	17	91	18	59	84
339			base	interview	2020-10-30 19:28:23	1
341			base	interview	2020-11-04 20:20:22	1	25	1	5	1	1	1	1	2	1	1	1	1		4	4	4	3	3	4	3	5	4	4	2		1			12	86	14	79	18	70	17	81	16	72	14	71	72	54	86
342			base	interview	2020-11-06 15:32:11	1	22	1	5	1	1	1	2	1	1	1	1	1		4	4	3	5	3	4	3	3	4	5	1		1	whanna@students.uni-mainz.de	2736299	14	77	35	49	14	72	43	57	22	67	35	64	84	57	94
345			base	interview	2020-11-07 15:12:06	1
346			base	interview	2020-11-10 11:18:27	1	19	1	4	1	1	1	2	1	1	1	1	1		4	5	3	5	4	4	4	3	3	4	1		1	ekosakow@students.uni-mainz.de	2760117	20	75	21	78	22	70	27	76	48	63	31	69	67	52	78
348			base	interview	2020-11-16 20:48:50	1
349			base	interview	2020-11-19 16:11:36	1																																					25	69					66
367			base	interview	2021-03-04 16:49:55	1	11	3	1	1	1	1	1	1	1	1	2	1		5	5	5	5	5	5	5	5	5	5	2		2			48	52	52	51	48	51	50	50	40	46	46	51	45	47	52
[truncated: 1,096 more columns]
