# Supplementary material for: How facial masks alter the interaction of gaze direction, head orientation, and emotion recognition
Source: Front Neurosci. 2022 Sep 21;16:937939. doi: 10.3389/fnins.2022.937939 (PMC9533556; doi:10.3389/fnins.2022.937939)
Supplement: Supplementary file 2 [file Data_Sheet_2.csv]

VAR	RESPONSE	MEANING
AF01	1	Ja
AF01	2	Nein
AF01	-9	nicht beantwortet
AF03	1	weiblich
AF03	2	männlich
AF03	3	divers
AF03	-9	nicht beantwortet
AF04	1	(noch) kein Abschluss
AF04	2	Hauptschulabschluss / Volksschulabschluss
AF04	3	Realschulabschluss / mittlere Reife
AF04	4	Abitur / (Fach-)Hochschulreife
AF04	5	(Fach-)Hochschulabschluss (Bachelor, Master, Magister, Diplom, Staatsexamen, Promotion)
AF04	-9	nicht beantwortet
AF05_01	1	nicht gewählt
AF05_01	2	ausgewählt
AF05_02	1	nicht gewählt
AF05_02	2	ausgewählt
AF05_03	1	nicht gewählt
AF05_03	2	ausgewählt
AF05_04	1	nicht gewählt
AF05_04	2	ausgewählt
AF05_05	1	nicht gewählt
AF05_05	2	ausgewählt
AF05_06	1	nicht gewählt
AF05_06	2	ausgewählt
AF05_07	1	nicht gewählt
AF05_07	2	ausgewählt
AF06	1	Nein
AF06	2	Ja, und zwar:
AF06	-9	nicht beantwortet
AF07_03	1	gar nicht
AF07_03	2	wenig
AF07_03	3	mittelmäßig
AF07_03	4	überwiegend
AF07_03	5	völlig
AF07_03	-9	nicht beantwortet
AF07_04	1	gar nicht
AF07_04	2	wenig
AF07_04	3	mittelmäßig
AF07_04	4	überwiegend
AF07_04	5	völlig
AF07_04	-9	nicht beantwortet
AF07_02	1	gar nicht
AF07_02	2	wenig
AF07_02	3	mittelmäßig
AF07_02	4	überwiegend
AF07_02	5	völlig
AF07_02	-9	nicht beantwortet
AF07_05	1	gar nicht
AF07_05	2	wenig
AF07_05	3	mittelmäßig
AF07_05	4	überwiegend
AF07_05	5	völlig
AF07_05	-9	nicht beantwortet
AF07_01	1	gar nicht
AF07_01	2	wenig
AF07_01	3	mittelmäßig
AF07_01	4	überwiegend
AF07_01	5	völlig
AF07_01	-9	nicht beantwortet
AF07_06	1	gar nicht
AF07_06	2	wenig
AF07_06	3	mittelmäßig
AF07_06	4	überwiegend
AF07_06	5	völlig
AF07_06	-9	nicht beantwortet
AF07_07	1	gar nicht
AF07_07	2	wenig
AF07_07	3	mittelmäßig
AF07_07	4	überwiegend
AF07_07	5	völlig
AF07_07	-9	nicht beantwortet
AF07_08	1	gar nicht
AF07_08	2	wenig
AF07_08	3	mittelmäßig
AF07_08	4	überwiegend
AF07_08	5	völlig
AF07_08	-9	nicht beantwortet
AF07_09	1	gar nicht
AF07_09	2	wenig
AF07_09	3	mittelmäßig
AF07_09	4	überwiegend
AF07_09	5	völlig
AF07_09	-9	nicht beantwortet
AF07_10	1	gar nicht
AF07_10	2	wenig
AF07_10	3	mittelmäßig
AF07_10	4	überwiegend
AF07_10	5	völlig
AF07_10	-9	nicht beantwortet
AF08	2	Nein
AF08	1	Ja
AF08	-9	nicht beantwortet
AF10	1	durchgeführt.
AF10	2	nicht durchgeführt.
AF10	-9	nicht beantwortet
A101_01	1	negativ
A101_01	101	positiv
A101_01	-9	nicht beantwortet
A101_02	1	ruhig
A101_02	101	erregt
A101_02	-9	nicht beantwortet
A102_01	1	negativ
A102_01	101	positiv
A102_01	-9	nicht beantwortet
A102_02	1	ruhig
A102_02	101	erregt
A102_02	-9	nicht beantwortet
A103_01	1	negativ
A103_01	101	positiv
A103_01	-9	nicht beantwortet
A103_02	1	ruhig
A103_02	101	erregt
A103_02	-9	nicht beantwortet
A104_01	1	negativ
A104_01	101	positiv
A104_01	-9	nicht beantwortet
A104_02	1	ruhig
A104_02	101	erregt
A104_02	-9	nicht beantwortet
A105_01	1	negativ
A105_01	101	positiv
A105_01	-9	nicht beantwortet
A105_02	1	ruhig
A105_02	101	erregt
A105_02	-9	nicht beantwortet
A106_01	1	negativ
A106_01	101	positiv
A106_01	-9	nicht beantwortet
A106_02	1	ruhig
A106_02	101	erregt
A106_02	-9	nicht beantwortet
A107_01	1	negativ
A107_01	101	positiv
A107_01	-9	nicht beantwortet
A107_02	1	ruhig
A107_02	101	erregt
A107_02	-9	nicht beantwortet
A108_01	1	negativ
A108_01	101	positiv
A108_01	-9	nicht beantwortet
A108_02	1	ruhig
A108_02	101	erregt
A108_02	-9	nicht beantwortet
A109_01	1	negativ
A109_01	101	positiv
A109_01	-9	nicht beantwortet
A109_02	1	ruhig
A109_02	101	erregt
A109_02	-9	nicht beantwortet
A110_01	1	negativ
A110_01	101	positiv
A110_01	-9	nicht beantwortet
A110_02	1	ruhig
A110_02	101	erregt
A110_02	-9	nicht beantwortet
A111_01	1	negativ
A111_01	101	positiv
A111_01	-9	nicht beantwortet
A111_02	1	ruhig
A111_02	101	erregt
A111_02	-9	nicht beantwortet
A112_01	1	negativ
A112_01	101	positiv
A112_01	-9	nicht beantwortet
A112_02	1	ruhig
A112_02	101	erregt
A112_02	-9	nicht beantwortet
A113_01	1	negativ
A113_01	101	positiv
A113_01	-9	nicht beantwortet
A113_02	1	ruhig
A113_02	101	erregt
A113_02	-9	nicht beantwortet
A114_01	1	negativ
A114_01	101	positiv
A114_01	-9	nicht beantwortet
A114_02	1	ruhig
A114_02	101	erregt
A114_02	-9	nicht beantwortet
A115_01	1	negativ
A115_01	101	positiv
A115_01	-9	nicht beantwortet
A115_02	1	ruhig
A115_02	101	erregt
A115_02	-9	nicht beantwortet
A116_01	1	negativ
A116_01	101	positiv
A116_01	-9	nicht beantwortet
A116_02	1	ruhig
A116_02	101	erregt
A116_02	-9	nicht beantwortet
A117_01	1	negativ
A117_01	101	positiv
A117_01	-9	nicht beantwortet
A117_02	1	ruhig
A117_02	101	erregt
A117_02	-9	nicht beantwortet
A118_01	1	negativ
A118_01	101	positiv
A118_01	-9	nicht beantwortet
A118_02	1	ruhig
A118_02	101	erregt
A118_02	-9	nicht beantwortet
A119_01	1	negativ
A119_01	101	positiv
A119_01	-9	nicht beantwortet
A119_02	1	ruhig
A119_02	101	erregt
A119_02	-9	nicht beantwortet
A120_01	1	negativ
A120_01	101	positiv
A120_01	-9	nicht beantwortet
A120_02	1	ruhig
A120_02	101	erregt
A120_02	-9	nicht beantwortet
A121_01	1	negativ
A121_01	101	positiv
A121_01	-9	nicht beantwortet
A121_02	1	ruhig
A121_02	101	erregt
A121_02	-9	nicht beantwortet
A122_01	1	negativ
A122_01	101	positiv
A122_01	-9	nicht beantwortet
A122_02	1	ruhig
A122_02	101	erregt
A122_02	-9	nicht beantwortet
A123_01	1	negativ
A123_01	101	positiv
A123_01	-9	nicht beantwortet
A123_02	1	ruhig
A123_02	101	erregt
A123_02	-9	nicht beantwortet
A124_01	1	negativ
A124_01	101	positiv
A124_01	-9	nicht beantwortet
A124_02	1	ruhig
A124_02	101	erregt
A124_02	-9	nicht beantwortet
A125_01	1	negativ
A125_01	101	positiv
A125_01	-9	nicht beantwortet
A125_02	1	ruhig
A125_02	101	erregt
A125_02	-9	nicht beantwortet
A126_01	1	negativ
A126_01	101	positiv
A126_01	-9	nicht beantwortet
A126_02	1	ruhig
A126_02	101	erregt
A126_02	-9	nicht beantwortet
A127_01	1	negativ
A127_01	101	positiv
A127_01	-9	nicht beantwortet
A127_02	1	ruhig
A127_02	101	erregt
A127_02	-9	nicht beantwortet
A128_01	1	negativ
A128_01	101	positiv
A128_01	-9	nicht beantwortet
A128_02	1	ruhig
A128_02	101	erregt
A128_02	-9	nicht beantwortet
A129_01	1	negativ
A129_01	101	positiv
A129_01	-9	nicht beantwortet
A129_02	1	ruhig
A129_02	101	erregt
A129_02	-9	nicht beantwortet
A130_01	1	negativ
A130_01	101	positiv
A130_01	-9	nicht beantwortet
A130_02	1	ruhig
A130_02	101	erregt
A130_02	-9	nicht beantwortet
A131_01	1	negativ
A131_01	101	positiv
A131_01	-9	nicht beantwortet
A131_02	1	ruhig
A131_02	101	erregt
A131_02	-9	nicht beantwortet
A132_01	1	negativ
A132_01	101	positiv
A132_01	-9	nicht beantwortet
A132_02	1	ruhig
A132_02	101	erregt
A132_02	-9	nicht beantwortet
A133_01	1	negativ
A133_01	101	positiv
A133_01	-9	nicht beantwortet
A133_02	1	ruhig
A133_02	101	erregt
A133_02	-9	nicht beantwortet
A134_01	1	negativ
A134_01	101	positiv
A134_01	-9	nicht beantwortet
A134_02	1	ruhig
A134_02	101	erregt
A134_02	-9	nicht beantwortet
A135_01	1	negativ
A135_01	101	positiv
A135_01	-9	nicht beantwortet
A135_02	1	ruhig
A135_02	101	erregt
A135_02	-9	nicht beantwortet
A136_01	1	negativ
A136_01	101	positiv
A136_01	-9	nicht beantwortet
A136_02	1	ruhig
A136_02	101	erregt
A136_02	-9	nicht beantwortet
A137_01	1	negativ
A137_01	101	positiv
A137_01	-9	nicht beantwortet
A137_02	1	ruhig
A137_02	101	erregt
A137_02	-9	nicht beantwortet
A138_01	1	negativ
A138_01	101	positiv
A138_01	-9	nicht beantwortet
A138_02	1	ruhig
A138_02	101	erregt
A138_02	-9	nicht beantwortet
A139_01	1	negativ
A139_01	101	positiv
A139_01	-9	nicht beantwortet
A139_02	1	ruhig
A139_02	101	erregt
A139_02	-9	nicht beantwortet
A140_01	1	negativ
A140_01	101	positiv
A140_01	-9	nicht beantwortet
A140_02	1	ruhig
A140_02	101	erregt
A140_02	-9	nicht beantwortet
A141_01	1	negativ
A141_01	101	positiv
A141_01	-9	nicht beantwortet
A141_02	1	ruhig
A141_02	101	erregt
A141_02	-9	nicht beantwortet
A142_01	1	negativ
A142_01	101	positiv
A142_01	-9	nicht beantwortet
A142_02	1	ruhig
A142_02	101	erregt
A142_02	-9	nicht beantwortet
A143_01	1	negativ
A143_01	101	positiv
A143_01	-9	nicht beantwortet
A143_02	1	ruhig
A143_02	101	erregt
A143_02	-9	nicht beantwortet
A144_01	1	negativ
A144_01	101	positiv
A144_01	-9	nicht beantwortet
A144_02	1	ruhig
A144_02	101	erregt
A144_02	-9	nicht beantwortet
A145_01	1	negativ
A145_01	101	positiv
A145_01	-9	nicht beantwortet
A145_02	1	ruhig
A145_02	101	erregt
A145_02	-9	nicht beantwortet
A146_01	1	negativ
A146_01	101	positiv
A146_01	-9	nicht beantwortet
A146_02	1	ruhig
A146_02	101	erregt
A146_02	-9	nicht beantwortet
A147_01	1	negativ
A147_01	101	positiv
A147_01	-9	nicht beantwortet
A147_02	1	ruhig
A147_02	101	erregt
A147_02	-9	nicht beantwortet
A148_01	1	negativ
A148_01	101	positiv
A148_01	-9	nicht beantwortet
A148_02	1	ruhig
A148_02	101	erregt
A148_02	-9	nicht beantwortet
A149_01	1	negativ
A149_01	101	positiv
A149_01	-9	nicht beantwortet
A149_02	1	ruhig
A149_02	101	erregt
A149_02	-9	nicht beantwortet
A150_01	1	negativ
A150_01	101	positiv
A150_01	-9	nicht beantwortet
A150_02	1	ruhig
A150_02	101	erregt
A150_02	-9	nicht beantwortet
A151_01	1	negativ
A151_01	101	positiv
A151_01	-9	nicht beantwortet
A151_02	1	ruhig
A151_02	101	erregt
A151_02	-9	nicht beantwortet
A152_01	1	negativ
A152_01	101	positiv
A152_01	-9	nicht beantwortet
A152_02	1	ruhig
A152_02	101	erregt
A152_02	-9	nicht beantwortet
A153_01	1	negativ
A153_01	101	positiv
A153_01	-9	nicht beantwortet
A153_02	1	ruhig
A153_02	101	erregt
A153_02	-9	nicht beantwortet
A154_01	1	negativ
A154_01	101	positiv
A154_01	-9	nicht beantwortet
A154_02	1	ruhig
A154_02	101	erregt
A154_02	-9	nicht beantwortet
A155_01	1	negativ
A155_01	101	positiv
A155_01	-9	nicht beantwortet
A155_02	1	ruhig
A155_02	101	erregt
A155_02	-9	nicht beantwortet
A156_01	1	negativ
A156_01	101	positiv
A156_01	-9	nicht beantwortet
A156_02	1	ruhig
A156_02	101	erregt
A156_02	-9	nicht beantwortet
A157_01	1	negativ
A157_01	101	positiv
A157_01	-9	nicht beantwortet
A157_02	1	ruhig
A157_02	101	erregt
A157_02	-9	nicht beantwortet
A158_01	1	negativ
A158_01	101	positiv
A158_01	-9	nicht beantwortet
A158_02	1	ruhig
A158_02	101	erregt
A158_02	-9	nicht beantwortet
A159_01	1	negativ
A159_01	101	positiv
A159_01	-9	nicht beantwortet
A159_02	1	ruhig
A159_02	101	erregt
A159_02	-9	nicht beantwortet
A160_01	1	negativ
A160_01	101	positiv
A160_01	-9	nicht beantwortet
A160_02	1	ruhig
A160_02	101	erregt
A160_02	-9	nicht beantwortet
A161_01	1	negativ
A161_01	101	positiv
A161_01	-9	nicht beantwortet
A161_02	1	ruhig
A161_02	101	erregt
A161_02	-9	nicht beantwortet
A162_01	1	negativ
A162_01	101	positiv
A162_01	-9	nicht beantwortet
A162_02	1	ruhig
A162_02	101	erregt
A162_02	-9	nicht beantwortet
A163_01	1	negativ
A163_01	101	positiv
A163_01	-9	nicht beantwortet
A163_02	1	ruhig
A163_02	101	erregt
A163_02	-9	nicht beantwortet
A164_01	1	negativ
A164_01	101	positiv
A164_01	-9	nicht beantwortet
A164_02	1	ruhig
A164_02	101	erregt
A164_02	-9	nicht beantwortet
A165_01	1	negativ
A165_01	101	positiv
A165_01	-9	nicht beantwortet
A165_02	1	ruhig
A165_02	101	erregt
A165_02	-9	nicht beantwortet
A166_01	1	negativ
A166_01	101	positiv
A166_01	-9	nicht beantwortet
A166_02	1	ruhig
A166_02	101	erregt
A166_02	-9	nicht beantwortet
A167_01	1	negativ
A167_01	101	positiv
A167_01	-9	nicht beantwortet
A167_02	1	ruhig
A167_02	101	erregt
A167_02	-9	nicht beantwortet
A168_01	1	negativ
A168_01	101	positiv
A168_01	-9	nicht beantwortet
A168_02	1	ruhig
A168_02	101	erregt
A168_02	-9	nicht beantwortet
A169_01	1	negativ
A169_01	101	positiv
A169_01	-9	nicht beantwortet
A169_02	1	ruhig
A169_02	101	erregt
A169_02	-9	nicht beantwortet
A170_01	1	negativ
A170_01	101	positiv
A170_01	-9	nicht beantwortet
A170_02	1	ruhig
A170_02	101	erregt
A170_02	-9	nicht beantwortet
A171_01	1	negativ
A171_01	101	positiv
A171_01	-9	nicht beantwortet
A171_02	1	ruhig
A171_02	101	erregt
A171_02	-9	nicht beantwortet
A172_01	1	negativ
A172_01	101	positiv
A172_01	-9	nicht beantwortet
A172_02	1	ruhig
A172_02	101	erregt
A172_02	-9	nicht beantwortet
A173_01	1	negativ
A173_01	101	positiv
A173_01	-9	nicht beantwortet
A173_02	1	ruhig
A173_02	101	erregt
A173_02	-9	nicht beantwortet
A174_01	1	negativ
A174_01	101	positiv
A174_01	-9	nicht beantwortet
A174_02	1	ruhig
A174_02	101	erregt
A174_02	-9	nicht beantwortet
A175_01	1	negativ
A175_01	101	positiv
A175_01	-9	nicht beantwortet
A175_02	1	ruhig
A175_02	101	erregt
A175_02	-9	nicht beantwortet
A176_01	1	negativ
A176_01	101	positiv
A176_01	-9	nicht beantwortet
A176_02	1	ruhig
A176_02	101	erregt
A176_02	-9	nicht beantwortet
A177_01	1	negativ
A177_01	101	positiv
A177_01	-9	nicht beantwortet
A177_02	1	ruhig
A177_02	101	erregt
A177_02	-9	nicht beantwortet
A178_01	1	negativ
A178_01	101	positiv
A178_01	-9	nicht beantwortet
A178_02	1	ruhig
A178_02	101	erregt
A178_02	-9	nicht beantwortet
A179_01	1	negativ
A179_01	101	positiv
A179_01	-9	nicht beantwortet
A179_02	1	ruhig
A179_02	101	erregt
A179_02	-9	nicht beantwortet
A180_01	1	negativ
A180_01	101	positiv
A180_01	-9	nicht beantwortet
A180_02	1	ruhig
A180_02	101	erregt
A180_02	-9	nicht beantwortet
A181_01	1	negativ
A181_01	101	positiv
A181_01	-9	nicht beantwortet
A181_02	1	ruhig
A181_02	101	erregt
A181_02	-9	nicht beantwortet
A182_01	1	negativ
A182_01	101	positiv
A182_01	-9	nicht beantwortet
A182_02	1	ruhig
A182_02	101	erregt
A182_02	-9	nicht beantwortet
A183_01	1	negativ
A183_01	101	positiv
A183_01	-9	nicht beantwortet
A183_02	1	ruhig
A183_02	101	erregt
A183_02	-9	nicht beantwortet
A184_01	1	negativ
A184_01	101	positiv
A184_01	-9	nicht beantwortet
A184_02	1	ruhig
A184_02	101	erregt
A184_02	-9	nicht beantwortet
A185_01	1	negativ
A185_01	101	positiv
A185_01	-9	nicht beantwortet
A185_02	1	ruhig
A185_02	101	erregt
A185_02	-9	nicht beantwortet
A186_01	1	negativ
A186_01	101	positiv
A186_01	-9	nicht beantwortet
A186_02	1	ruhig
A186_02	101	erregt
A186_02	-9	nicht beantwortet
A187_01	1	negativ
A187_01	101	positiv
A187_01	-9	nicht beantwortet
A187_02	1	ruhig
A187_02	101	erregt
A187_02	-9	nicht beantwortet
A188_01	1	negativ
A188_01	101	positiv
A188_01	-9	nicht beantwortet
A188_02	1	ruhig
A188_02	101	erregt
A188_02	-9	nicht beantwortet
A189_01	1	negativ
A189_01	101	positiv
A189_01	-9	nicht beantwortet
A189_02	1	ruhig
A189_02	101	erregt
A189_02	-9	nicht beantwortet
A190_01	1	negativ
A190_01	101	positiv
A190_01	-9	nicht beantwortet
A190_02	1	ruhig
A190_02	101	erregt
A190_02	-9	nicht beantwortet
A191_01	1	negativ
A191_01	101	positiv
A191_01	-9	nicht beantwortet
A191_02	1	ruhig
A191_02	101	erregt
A191_02	-9	nicht beantwortet
A192_01	1	negativ
A192_01	101	positiv
A192_01	-9	nicht beantwortet
A192_02	1	ruhig
A192_02	101	erregt
A192_02	-9	nicht beantwortet
A193_01	1	negativ
A193_01	101	positiv
A193_01	-9	nicht beantwortet
A193_02	1	ruhig
A193_02	101	erregt
A193_02	-9	nicht beantwortet
A194_01	1	negativ
A194_01	101	positiv
A194_01	-9	nicht beantwortet
A194_02	1	ruhig
A194_02	101	erregt
A194_02	-9	nicht beantwortet
A195_01	1	negativ
A195_01	101	positiv
A195_01	-9	nicht beantwortet
A195_02	1	ruhig
A195_02	101	erregt
A195_02	-9	nicht beantwortet
A196_01	1	negativ
A196_01	101	positiv
A196_01	-9	nicht beantwortet
A196_02	1	ruhig
A196_02	101	erregt
A196_02	-9	nicht beantwortet
A197_01	1	negativ
A197_01	101	positiv
A197_01	-9	nicht beantwortet
A197_02	1	ruhig
A197_02	101	erregt
A197_02	-9	nicht beantwortet
A198_01	1	negativ
A198_01	101	positiv
A198_01	-9	nicht beantwortet
A198_02	1	ruhig
A198_02	101	erregt
A198_02	-9	nicht beantwortet
A199_01	1	negativ
A199_01	101	positiv
A199_01	-9	nicht beantwortet
A199_02	1	ruhig
A199_02	101	erregt
A199_02	-9	nicht beantwortet
A201_01	1	negativ
A201_01	101	positiv
A201_01	-9	nicht beantwortet
A201_02	1	ruhig
A201_02	101	erregt
A201_02	-9	nicht beantwortet
A202_01	1	negativ
A202_01	101	positiv
A202_01	-9	nicht beantwortet
A202_02	1	ruhig
A202_02	101	erregt
A202_02	-9	nicht beantwortet
A203_01	1	negativ
A203_01	101	positiv
A203_01	-9	nicht beantwortet
A203_02	1	ruhig
A203_02	101	erregt
A203_02	-9	nicht beantwortet
A204_01	1	negativ
A204_01	101	positiv
A204_01	-9	nicht beantwortet
A204_02	1	ruhig
A204_02	101	erregt
A204_02	-9	nicht beantwortet
A205_01	1	negativ
A205_01	101	positiv
A205_01	-9	nicht beantwortet
A205_02	1	ruhig
A205_02	101	erregt
A205_02	-9	nicht beantwortet
A206_01	1	negativ
A206_01	101	positiv
A206_01	-9	nicht beantwortet
A206_02	1	ruhig
A206_02	101	erregt
A206_02	-9	nicht beantwortet
A207_01	1	negativ
A207_01	101	positiv
A207_01	-9	nicht beantwortet
A207_02	1	ruhig
A207_02	101	erregt
A207_02	-9	nicht beantwortet
A208_01	1	negativ
A208_01	101	positiv
A208_01	-9	nicht beantwortet
A208_02	1	ruhig
A208_02	101	erregt
A208_02	-9	nicht beantwortet
A209_01	1	negativ
A209_01	101	positiv
A209_01	-9	nicht beantwortet
A209_02	1	ruhig
A209_02	101	erregt
A209_02	-9	nicht beantwortet
A210_01	1	negativ
A210_01	101	positiv
A210_01	-9	nicht beantwortet
A210_02	1	ruhig
A210_02	101	erregt
A210_02	-9	nicht beantwortet
A211_01	1	negativ
A211_01	101	positiv
A211_01	-9	nicht beantwortet
A211_02	1	ruhig
A211_02	101	erregt
A211_02	-9	nicht beantwortet
A212_01	1	negativ
A212_01	101	positiv
A212_01	-9	nicht beantwortet
A212_02	1	ruhig
A212_02	101	erregt
A212_02	-9	nicht beantwortet
A213_01	1	negativ
A213_01	101	positiv
A213_01	-9	nicht beantwortet
A213_02	1	ruhig
A213_02	101	erregt
A213_02	-9	nicht beantwortet
A214_01	1	negativ
A214_01	101	positiv
A214_01	-9	nicht beantwortet
A214_02	1	ruhig
A214_02	101	erregt
A214_02	-9	nicht beantwortet
A215_01	1	negativ
A215_01	101	positiv
A215_01	-9	nicht beantwortet
A215_02	1	ruhig
A215_02	101	erregt
A215_02	-9	nicht beantwortet
A216_01	1	negativ
A216_01	101	positiv
A216_01	-9	nicht beantwortet
A216_02	1	ruhig
A216_02	101	erregt
A216_02	-9	nicht beantwortet
A217_01	1	negativ
A217_01	101	positiv
A217_01	-9	nicht beantwortet
A217_02	1	ruhig
A217_02	101	erregt
A217_02	-9	nicht beantwortet
A218_01	1	negativ
A218_01	101	positiv
A218_01	-9	nicht beantwortet
A218_02	1	ruhig
A218_02	101	erregt
A218_02	-9	nicht beantwortet
A219_01	1	negativ
A219_01	101	positiv
A219_01	-9	nicht beantwortet
A219_02	1	ruhig
A219_02	101	erregt
A219_02	-9	nicht beantwortet
A220_01	1	negativ
A220_01	101	positiv
A220_01	-9	nicht beantwortet
A220_02	1	ruhig
A220_02	101	erregt
A220_02	-9	nicht beantwortet
A221_01	1	negativ
A221_01	101	positiv
A221_01	-9	nicht beantwortet
A221_02	1	ruhig
A221_02	101	erregt
A221_02	-9	nicht beantwortet
A222_01	1	negativ
A222_01	101	positiv
A222_01	-9	nicht beantwortet
A222_02	1	ruhig
A222_02	101	erregt
A222_02	-9	nicht beantwortet
A223_01	1	negativ
A223_01	101	positiv
A223_01	-9	nicht beantwortet
A223_02	1	ruhig
A223_02	101	erregt
A223_02	-9	nicht beantwortet
A224_01	1	negativ
A224_01	101	positiv
A224_01	-9	nicht beantwortet
A224_02	1	ruhig
A224_02	101	erregt
A224_02	-9	nicht beantwortet
A225_01	1	negativ
A225_01	101	positiv
A225_01	-9	nicht beantwortet
A225_02	1	ruhig
A225_02	101	erregt
A225_02	-9	nicht beantwortet
A226_01	1	negativ
A226_01	101	positiv
A226_01	-9	nicht beantwortet
A226_02	1	ruhig
A226_02	101	erregt
A226_02	-9	nicht beantwortet
A227_01	1	negativ
A227_01	101	positiv
A227_01	-9	nicht beantwortet
A227_02	1	ruhig
A227_02	101	erregt
A227_02	-9	nicht beantwortet
A228_01	1	negativ
A228_01	101	positiv
A228_01	-9	nicht beantwortet
A228_02	1	ruhig
A228_02	101	erregt
A228_02	-9	nicht beantwortet
A229_01	1	negativ
A229_01	101	positiv
A229_01	-9	nicht beantwortet
A229_02	1	ruhig
A229_02	101	erregt
A229_02	-9	nicht beantwortet
A230_01	1	negativ
A230_01	101	positiv
A230_01	-9	nicht beantwortet
A230_02	1	ruhig
A230_02	101	erregt
A230_02	-9	nicht beantwortet
A231_01	1	negativ
A231_01	101	positiv
A231_01	-9	nicht beantwortet
A231_02	1	ruhig
A231_02	101	erregt
A231_02	-9	nicht beantwortet
A232_01	1	negativ
A232_01	101	positiv
A232_01	-9	nicht beantwortet
A232_02	1	ruhig
A232_02	101	erregt
A232_02	-9	nicht beantwortet
A233_01	1	negativ
A233_01	101	positiv
A233_01	-9	nicht beantwortet
A233_02	1	ruhig
A233_02	101	erregt
A233_02	-9	nicht beantwortet
A234_01	1	negativ
A234_01	101	positiv
A234_01	-9	nicht beantwortet
A234_02	1	ruhig
A234_02	101	erregt
A234_02	-9	nicht beantwortet
A235_01	1	negativ
A235_01	101	positiv
A235_01	-9	nicht beantwortet
A235_02	1	ruhig
A235_02	101	erregt
A235_02	-9	nicht beantwortet
A236_01	1	negativ
A236_01	101	positiv
A236_01	-9	nicht beantwortet
A236_02	1	ruhig
A236_02	101	erregt
A236_02	-9	nicht beantwortet
A237_01	1	negativ
A237_01	101	positiv
A237_01	-9	nicht beantwortet
A237_02	1	ruhig
A237_02	101	erregt
A237_02	-9	nicht beantwortet
A238_01	1	negativ
A238_01	101	positiv
A238_01	-9	nicht beantwortet
A238_02	1	ruhig
A238_02	101	erregt
A238_02	-9	nicht beantwortet
A239_01	1	negativ
A239_01	101	positiv
A239_01	-9	nicht beantwortet
A239_02	1	ruhig
A239_02	101	erregt
A239_02	-9	nicht beantwortet
A240_01	1	negativ
A240_01	101	positiv
A240_01	-9	nicht beantwortet
A240_02	1	ruhig
A240_02	101	erregt
A240_02	-9	nicht beantwortet
A241_01	1	negativ
A241_01	101	positiv
A241_01	-9	nicht beantwortet
A241_02	1	ruhig
A241_02	101	erregt
A241_02	-9	nicht beantwortet
A242_01	1	negativ
A242_01	101	positiv
A242_01	-9	nicht beantwortet
A242_02	1	ruhig
A242_02	101	erregt
A242_02	-9	nicht beantwortet
A243_01	1	negativ
A243_01	101	positiv
A243_01	-9	nicht beantwortet
A243_02	1	ruhig
A243_02	101	erregt
A243_02	-9	nicht beantwortet
A244_01	1	negativ
A244_01	101	positiv
A244_01	-9	nicht beantwortet
A244_02	1	ruhig
A244_02	101	erregt
A244_02	-9	nicht beantwortet
A245_01	1	negativ
A245_01	101	positiv
A245_01	-9	nicht beantwortet
A245_02	1	ruhig
A245_02	101	erregt
A245_02	-9	nicht beantwortet
A246_01	1	negativ
A246_01	101	positiv
A246_01	-9	nicht beantwortet
A246_02	1	ruhig
A246_02	101	erregt
A246_02	-9	nicht beantwortet
A247_01	1	negativ
A247_01	101	positiv
A247_01	-9	nicht beantwortet
A247_02	1	ruhig
A247_02	101	erregt
A247_02	-9	nicht beantwortet
A248_01	1	negativ
A248_01	101	positiv
A248_01	-9	nicht beantwortet
A248_02	1	ruhig
A248_02	101	erregt
A248_02	-9	nicht beantwortet
A249_01	1	negativ
A249_01	101	positiv
A249_01	-9	nicht beantwortet
A249_02	1	ruhig
A249_02	101	erregt
A249_02	-9	nicht beantwortet
A250_01	1	negativ
A250_01	101	positiv
A250_01	-9	nicht beantwortet
A250_02	1	ruhig
A250_02	101	erregt
A250_02	-9	nicht beantwortet
A251_01	1	negativ
A251_01	101	positiv
A251_01	-9	nicht beantwortet
A251_02	1	ruhig
A251_02	101	erregt
A251_02	-9	nicht beantwortet
A252_01	1	negativ
A252_01	101	positiv
A252_01	-9	nicht beantwortet
A252_02	1	ruhig
A252_02	101	erregt
A252_02	-9	nicht beantwortet
A253_01	1	negativ
A253_01	101	positiv
A253_01	-9	nicht beantwortet
A253_02	1	ruhig
A253_02	101	erregt
A253_02	-9	nicht beantwortet
A254_01	1	negativ
A254_01	101	positiv
A254_01	-9	nicht beantwortet
A254_02	1	ruhig
A254_02	101	erregt
A254_02	-9	nicht beantwortet
A255_01	1	negativ
A255_01	101	positiv
A255_01	-9	nicht beantwortet
A255_02	1	ruhig
A255_02	101	erregt
A255_02	-9	nicht beantwortet
A256_01	1	negativ
A256_01	101	positiv
A256_01	-9	nicht beantwortet
A256_02	1	ruhig
A256_02	101	erregt
A256_02	-9	nicht beantwortet
A257_01	1	negativ
A257_01	101	positiv
A257_01	-9	nicht beantwortet
A257_02	1	ruhig
A257_02	101	erregt
A257_02	-9	nicht beantwortet
A258_01	1	negativ
A258_01	101	positiv
A258_01	-9	nicht beantwortet
A258_02	1	ruhig
A258_02	101	erregt
A258_02	-9	nicht beantwortet
A259_01	1	negativ
A259_01	101	positiv
A259_01	-9	nicht beantwortet
A259_02	1	ruhig
A259_02	101	erregt
A259_02	-9	nicht beantwortet
A260_01	1	negativ
A260_01	101	positiv
A260_01	-9	nicht beantwortet
A260_02	1	ruhig
A260_02	101	erregt
A260_02	-9	nicht beantwortet
A261_01	1	negativ
A261_01	101	positiv
A261_01	-9	nicht beantwortet
A261_02	1	ruhig
A261_02	101	erregt
A261_02	-9	nicht beantwortet
A262_01	1	negativ
A262_01	101	positiv
A262_01	-9	nicht beantwortet
A262_02	1	ruhig
A262_02	101	erregt
A262_02	-9	nicht beantwortet
A263_01	1	negativ
A263_01	101	positiv
A263_01	-9	nicht beantwortet
A263_02	1	ruhig
A263_02	101	erregt
A263_02	-9	nicht beantwortet
A264_01	1	negativ
A264_01	101	positiv
A264_01	-9	nicht beantwortet
A264_02	1	ruhig
A264_02	101	erregt
A264_02	-9	nicht beantwortet
A265_01	1	negativ
A265_01	101	positiv
A265_01	-9	nicht beantwortet
A265_02	1	ruhig
A265_02	101	erregt
A265_02	-9	nicht beantwortet
A266_01	1	negativ
A266_01	101	positiv
A266_01	-9	nicht beantwortet
A266_02	1	ruhig
A266_02	101	erregt
A266_02	-9	nicht beantwortet
A267_01	1	negativ
A267_01	101	positiv
A267_01	-9	nicht beantwortet
A267_02	1	ruhig
A267_02	101	erregt
A267_02	-9	nicht beantwortet
A268_01	1	negativ
A268_01	101	positiv
A268_01	-9	nicht beantwortet
A268_02	1	ruhig
A268_02	101	erregt
A268_02	-9	nicht beantwortet
A269_01	1	negativ
A269_01	101	positiv
A269_01	-9	nicht beantwortet
A269_02	1	ruhig
A269_02	101	erregt
A269_02	-9	nicht beantwortet
A270_01	1	negativ
A270_01	101	positiv
A270_01	-9	nicht beantwortet
A270_02	1	ruhig
A270_02	101	erregt
A270_02	-9	nicht beantwortet
A271_01	1	negativ
A271_01	101	positiv
A271_01	-9	nicht beantwortet
A271_02	1	ruhig
A271_02	101	erregt
A271_02	-9	nicht beantwortet
A272_01	1	negativ
A272_01	101	positiv
A272_01	-9	nicht beantwortet
A272_02	1	ruhig
A272_02	101	erregt
A272_02	-9	nicht beantwortet
A273_01	1	negativ
A273_01	101	positiv
A273_01	-9	nicht beantwortet
A273_02	1	ruhig
A273_02	101	erregt
A273_02	-9	nicht beantwortet
A274_01	1	negativ
A274_01	101	positiv
A274_01	-9	nicht beantwortet
A274_02	1	ruhig
A274_02	101	erregt
A274_02	-9	nicht beantwortet
A275_01	1	negativ
A275_01	101	positiv
A275_01	-9	nicht beantwortet
A275_02	1	ruhig
A275_02	101	erregt
A275_02	-9	nicht beantwortet
A276_01	1	negativ
A276_01	101	positiv
A276_01	-9	nicht beantwortet
A276_02	1	ruhig
A276_02	101	erregt
A276_02	-9	nicht beantwortet
A277_01	1	negativ
A277_01	101	positiv
A277_01	-9	nicht beantwortet
A277_02	1	ruhig
A277_02	101	erregt
A277_02	-9	nicht beantwortet
A278_01	1	negativ
A278_01	101	positiv
A278_01	-9	nicht beantwortet
A278_02	1	ruhig
A278_02	101	erregt
A278_02	-9	nicht beantwortet
A279_01	1	negativ
A279_01	101	positiv
A279_01	-9	nicht beantwortet
A279_02	1	ruhig
A279_02	101	erregt
A279_02	-9	nicht beantwortet
A280_01	1	negativ
A280_01	101	positiv
A280_01	-9	nicht beantwortet
A280_02	1	ruhig
A280_02	101	erregt
A280_02	-9	nicht beantwortet
A281_01	1	negativ
A281_01	101	positiv
A281_01	-9	nicht beantwortet
A281_02	1	ruhig
A281_02	101	erregt
A281_02	-9	nicht beantwortet
A282_01	1	negativ
A282_01	101	positiv
A282_01	-9	nicht beantwortet
A282_02	1	ruhig
A282_02	101	erregt
A282_02	-9	nicht beantwortet
E101	1	Freude
E101	2	Ärger
E101	3	Trauer
E101	4	Verachtung
E101	5	Ekel
E101	6	Neutral
E101	7	Angst
E101	8	Überraschung
E101	-9	nicht beantwortet
E102	1	Freude
E102	2	Ärger
E102	3	Trauer
E102	4	Verachtung
E102	5	Ekel
E102	6	Neutral
E102	7	Angst
E102	8	Überraschung
E102	-9	nicht beantwortet
E103	1	Freude
E103	2	Ärger
E103	3	Trauer
E103	4	Verachtung
E103	5	Ekel
E103	6	Neutral
E103	7	Angst
E103	8	Überraschung
E103	-9	nicht beantwortet
E104	1	Freude
E104	2	Ärger
E104	3	Trauer
E104	4	Verachtung
E104	5	Ekel
E104	6	Neutral
E104	7	Angst
E104	8	Überraschung
E104	-9	nicht beantwortet
E105	1	Freude
E105	2	Ärger
E105	3	Trauer
E105	4	Verachtung
E105	5	Ekel
E105	6	Neutral
E105	7	Angst
E105	8	Überraschung
E105	-9	nicht beantwortet
E106	1	Freude
E106	2	Ärger
E106	3	Trauer
E106	4	Verachtung
E106	5	Ekel
E106	6	Neutral
E106	7	Angst
E106	8	Überraschung
E106	-9	nicht beantwortet
E107	1	Freude
E107	2	Ärger
E107	3	Trauer
E107	4	Verachtung
E107	5	Ekel
E107	6	Neutral
E107	7	Angst
E107	8	Überraschung
E107	-9	nicht beantwortet
E108	1	Freude
E108	2	Ärger
E108	3	Trauer
E108	4	Verachtung
E108	5	Ekel
E108	6	Neutral
E108	7	Angst
E108	8	Überraschung
E108	-9	nicht beantwortet
E109	1	Freude
E109	2	Ärger
E109	3	Trauer
E109	4	Verachtung
E109	5	Ekel
E109	6	Neutral
E109	7	Angst
E109	8	Überraschung
E109	-9	nicht beantwortet
E110	1	Freude
E110	2	Ärger
E110	3	Trauer
E110	4	Verachtung
E110	5	Ekel
E110	6	Neutral
E110	7	Angst
E110	8	Überraschung
E110	-9	nicht beantwortet
E111	1	Freude
E111	2	Ärger
E111	3	Trauer
E111	4	Verachtung
E111	5	Ekel
E111	6	Neutral
E111	7	Angst
E111	8	Überraschung
E111	-9	nicht beantwortet
E112	1	Freude
E112	2	Ärger
E112	3	Trauer
E112	4	Verachtung
E112	5	Ekel
E112	6	Neutral
E112	7	Angst
E112	8	Überraschung
E112	-9	nicht beantwortet
E113	1	Freude
E113	2	Ärger
E113	3	Trauer
E113	4	Verachtung
E113	5	Ekel
E113	6	Neutral
E113	7	Angst
E113	8	Überraschung
E113	-9	nicht beantwortet
E114	1	Freude
E114	2	Ärger
E114	3	Trauer
E114	4	Verachtung
E114	5	Ekel
E114	6	Neutral
E114	7	Angst
E114	8	Überraschung
E114	-9	nicht beantwortet
E115	1	Freude
E115	2	Ärger
E115	3	Trauer
E115	4	Verachtung
E115	5	Ekel
E115	6	Neutral
E115	7	Angst
E115	8	Überraschung
E115	-9	nicht beantwortet
E116	1	Freude
E116	2	Ärger
E116	3	Trauer
E116	4	Verachtung
E116	5	Ekel
E116	6	Neutral
E116	7	Angst
E116	8	Überraschung
E116	-9	nicht beantwortet
E117	1	Freude
E117	2	Ärger
E117	3	Trauer
E117	4	Verachtung
E117	5	Ekel
E117	6	Neutral
E117	7	Angst
E117	8	Überraschung
E117	-9	nicht beantwortet
E118	1	Freude
E118	2	Ärger
E118	3	Trauer
E118	4	Verachtung
E118	5	Ekel
E118	6	Neutral
E118	7	Angst
E118	8	Überraschung
E118	-9	nicht beantwortet
E119	1	Freude
E119	2	Ärger
E119	3	Trauer
E119	4	Verachtung
E119	5	Ekel
E119	6	Neutral
E119	7	Angst
E119	8	Überraschung
E119	-9	nicht beantwortet
E120	1	Freude
E120	2	Ärger
E120	3	Trauer
E120	4	Verachtung
E120	5	Ekel
E120	6	Neutral
E120	7	Angst
E120	8	Überraschung
E120	-9	nicht beantwortet
E121	1	Freude
E121	2	Ärger
E121	3	Trauer
E121	4	Verachtung
E121	5	Ekel
E121	6	Neutral
E121	7	Angst
E121	8	Überraschung
E121	-9	nicht beantwortet
E122	1	Freude
E122	2	Ärger
E122	3	Trauer
E122	4	Verachtung
E122	5	Ekel
E122	6	Neutral
E122	7	Angst
E122	8	Überraschung
E122	-9	nicht beantwortet
E123	1	Freude
E123	2	Ärger
E123	3	Trauer
E123	4	Verachtung
E123	5	Ekel
E123	6	Neutral
E123	7	Angst
E123	8	Überraschung
E123	-9	nicht beantwortet
E124	1	Freude
E124	2	Ärger
E124	3	Trauer
E124	4	Verachtung
E124	5	Ekel
E124	6	Neutral
E124	7	Angst
E124	8	Überraschung
E124	-9	nicht beantwortet
E125	1	Freude
E125	2	Ärger
E125	3	Trauer
E125	4	Verachtung
E125	5	Ekel
E125	6	Neutral
E125	7	Angst
E125	8	Überraschung
E125	-9	nicht beantwortet
E126	1	Freude
E126	2	Ärger
E126	3	Trauer
E126	4	Verachtung
E126	5	Ekel
E126	6	Neutral
E126	7	Angst
E126	8	Überraschung
E126	-9	nicht beantwortet
E127	1	Freude
E127	2	Ärger
E127	3	Trauer
E127	4	Verachtung
E127	5	Ekel
E127	6	Neutral
E127	7	Angst
E127	8	Überraschung
E127	-9	nicht beantwortet
E128	1	Freude
E128	2	Ärger
E128	3	Trauer
E128	4	Verachtung
E128	5	Ekel
E128	6	Neutral
E128	7	Angst
E128	8	Überraschung
E128	-9	nicht beantwortet
E129	1	Freude
E129	2	Ärger
E129	3	Trauer
E129	4	Verachtung
E129	5	Ekel
E129	6	Neutral
E129	7	Angst
E129	8	Überraschung
E129	-9	nicht beantwortet
E130	1	Freude
E130	2	Ärger
E130	3	Trauer
E130	4	Verachtung
E130	5	Ekel
E130	6	Neutral
E130	7	Angst
E130	8	Überraschung
E130	-9	nicht beantwortet
E131	1	Freude
E131	2	Ärger
E131	3	Trauer
E131	4	Verachtung
E131	5	Ekel
E131	6	Neutral
E131	7	Angst
E131	8	Überraschung
E131	-9	nicht beantwortet
E132	1	Freude
E132	2	Ärger
E132	3	Trauer
E132	4	Verachtung
E132	5	Ekel
E132	6	Neutral
E132	7	Angst
E132	8	Überraschung
E132	-9	nicht beantwortet
E133	1	Freude
E133	2	Ärger
E133	3	Trauer
E133	4	Verachtung
E133	5	Ekel
E133	6	Neutral
E133	7	Angst
E133	8	Überraschung
E133	-9	nicht beantwortet
E134	1	Freude
E134	2	Ärger
E134	3	Trauer
E134	4	Verachtung
E134	5	Ekel
E134	6	Neutral
E134	7	Angst
E134	8	Überraschung
E134	-9	nicht beantwortet
E135	1	Freude
E135	2	Ärger
E135	3	Trauer
E135	4	Verachtung
E135	5	Ekel
E135	6	Neutral
E135	7	Angst
E135	8	Überraschung
E135	-9	nicht beantwortet
E136	1	Freude
E136	2	Ärger
E136	3	Trauer
E136	4	Verachtung
E136	5	Ekel
E136	6	Neutral
E136	7	Angst
E136	8	Überraschung
E136	-9	nicht beantwortet
E137	1	Freude
E137	2	Ärger
E137	3	Trauer
E137	4	Verachtung
E137	5	Ekel
E137	6	Neutral
E137	7	Angst
E137	8	Überraschung
E137	-9	nicht beantwortet
E138	1	Freude
E138	2	Ärger
E138	3	Trauer
E138	4	Verachtung
E138	5	Ekel
E138	6	Neutral
E138	7	Angst
E138	8	Überraschung
E138	-9	nicht beantwortet
E139	1	Freude
E139	2	Ärger
E139	3	Trauer
E139	4	Verachtung
E139	5	Ekel
E139	6	Neutral
E139	7	Angst
E139	8	Überraschung
E139	-9	nicht beantwortet
E140	1	Freude
E140	2	Ärger
E140	3	Trauer
E140	4	Verachtung
E140	5	Ekel
E140	6	Neutral
E140	7	Angst
E140	8	Überraschung
E140	-9	nicht beantwortet
E141	1	Freude
E141	2	Ärger
E141	3	Trauer
E141	4	Verachtung
E141	5	Ekel
E141	6	Neutral
E141	7	Angst
E141	8	Überraschung
E141	-9	nicht beantwortet
E142	1	Freude
E142	2	Ärger
E142	3	Trauer
E142	4	Verachtung
E142	5	Ekel
E142	6	Neutral
E142	7	Angst
E142	8	Überraschung
E142	-9	nicht beantwortet
E143	1	Freude
E143	2	Ärger
E143	3	Trauer
E143	4	Verachtung
E143	5	Ekel
E143	6	Neutral
E143	7	Angst
E143	8	Überraschung
E143	-9	nicht beantwortet
E144	1	Freude
E144	2	Ärger
E144	3	Trauer
E144	4	Verachtung
E144	5	Ekel
E144	6	Neutral
E144	7	Angst
E144	8	Überraschung
E144	-9	nicht beantwortet
E145	1	Freude
E145	2	Ärger
E145	3	Trauer
E145	4	Verachtung
E145	5	Ekel
E145	6	Neutral
E145	7	Angst
E145	8	Überraschung
E145	-9	nicht beantwortet
E146	1	Freude
E146	2	Ärger
E146	3	Trauer
E146	4	Verachtung
E146	5	Ekel
E146	6	Neutral
E146	7	Angst
E146	8	Überraschung
E146	-9	nicht beantwortet
E147	1	Freude
E147	2	Ärger
E147	3	Trauer
E147	4	Verachtung
E147	5	Ekel
E147	6	Neutral
E147	7	Angst
E147	8	Überraschung
E147	-9	nicht beantwortet
E148	1	Freude
E148	2	Ärger
E148	3	Trauer
E148	4	Verachtung
E148	5	Ekel
E148	6	Neutral
E148	7	Angst
E148	8	Überraschung
E148	-9	nicht beantwortet
E149	1	Freude
E149	2	Ärger
E149	3	Trauer
E149	4	Verachtung
E149	5	Ekel
E149	6	Neutral
E149	7	Angst
E149	8	Überraschung
E149	-9	nicht beantwortet
E150	1	Freude
E150	2	Ärger
E150	3	Trauer
E150	4	Verachtung
E150	5	Ekel
E150	6	Neutral
E150	7	Angst
E150	8	Überraschung
E150	-9	nicht beantwortet
E151	1	Freude
E151	2	Ärger
E151	3	Trauer
E151	4	Verachtung
E151	5	Ekel
E151	6	Neutral
E151	7	Angst
E151	8	Überraschung
E151	-9	nicht beantwortet
E152	1	Freude
E152	2	Ärger
E152	3	Trauer
E152	4	Verachtung
E152	5	Ekel
E152	6	Neutral
E152	7	Angst
E152	8	Überraschung
E152	-9	nicht beantwortet
E153	1	Freude
E153	2	Ärger
E153	3	Trauer
E153	4	Verachtung
E153	5	Ekel
E153	6	Neutral
E153	7	Angst
E153	8	Überraschung
E153	-9	nicht beantwortet
E154	1	Freude
E154	2	Ärger
E154	3	Trauer
E154	4	Verachtung
E154	5	Ekel
E154	6	Neutral
E154	7	Angst
E154	8	Überraschung
E154	-9	nicht beantwortet
E155	1	Freude
E155	2	Ärger
E155	3	Trauer
E155	4	Verachtung
E155	5	Ekel
E155	6	Neutral
E155	7	Angst
E155	8	Überraschung
E155	-9	nicht beantwortet
E156	1	Freude
E156	2	Ärger
E156	3	Trauer
E156	4	Verachtung
E156	5	Ekel
E156	6	Neutral
E156	7	Angst
E156	8	Überraschung
E156	-9	nicht beantwortet
E157	1	Freude
E157	2	Ärger
E157	3	Trauer
E157	4	Verachtung
E157	5	Ekel
E157	6	Neutral
E157	7	Angst
E157	8	Überraschung
E157	-9	nicht beantwortet
E158	1	Freude
E158	2	Ärger
E158	3	Trauer
E158	4	Verachtung
E158	5	Ekel
E158	6	Neutral
E158	7	Angst
E158	8	Überraschung
E158	-9	nicht beantwortet
E159	1	Freude
E159	2	Ärger
E159	3	Trauer
E159	4	Verachtung
E159	5	Ekel
E159	6	Neutral
E159	7	Angst
E159	8	Überraschung
E159	-9	nicht beantwortet
E160	1	Freude
E160	2	Ärger
E160	3	Trauer
E160	4	Verachtung
E160	5	Ekel
E160	6	Neutral
E160	7	Angst
E160	8	Überraschung
E160	-9	nicht beantwortet
E161	1	Freude
E161	2	Ärger
E161	3	Trauer
E161	4	Verachtung
E161	5	Ekel
E161	6	Neutral
E161	7	Angst
E161	8	Überraschung
E161	-9	nicht beantwortet
E162	1	Freude
E162	2	Ärger
E162	3	Trauer
E162	4	Verachtung
E162	5	Ekel
E162	6	Neutral
E162	7	Angst
E162	8	Überraschung
E162	-9	nicht beantwortet
E163	1	Freude
E163	2	Ärger
E163	3	Trauer
E163	4	Verachtung
E163	5	Ekel
E163	6	Neutral
E163	7	Angst
E163	8	Überraschung
E163	-9	nicht beantwortet
E164	1	Freude
E164	2	Ärger
E164	3	Trauer
E164	4	Verachtung
E164	5	Ekel
E164	6	Neutral
E164	7	Angst
E164	8	Überraschung
E164	-9	nicht beantwortet
E165	1	Freude
E165	2	Ärger
E165	3	Trauer
E165	4	Verachtung
E165	5	Ekel
E165	6	Neutral
E165	7	Angst
E165	8	Überraschung
E165	-9	nicht beantwortet
E166	1	Freude
E166	2	Ärger
E166	3	Trauer
E166	4	Verachtung
E166	5	Ekel
E166	6	Neutral
E166	7	Angst
E166	8	Überraschung
E166	-9	nicht beantwortet
E167	1	Freude
E167	2	Ärger
E167	3	Trauer
E167	4	Verachtung
E167	5	Ekel
E167	6	Neutral
E167	7	Angst
E167	8	Überraschung
E167	-9	nicht beantwortet
E168	1	Freude
E168	2	Ärger
E168	3	Trauer
E168	4	Verachtung
E168	5	Ekel
E168	6	Neutral
E168	7	Angst
E168	8	Überraschung
E168	-9	nicht beantwortet
E169	1	Freude
E169	2	Ärger
E169	3	Trauer
E169	4	Verachtung
E169	5	Ekel
E169	6	Neutral
E169	7	Angst
E169	8	Überraschung
E169	-9	nicht beantwortet
E170	1	Freude
E170	2	Ärger
E170	3	Trauer
E170	4	Verachtung
E170	5	Ekel
E170	6	Neutral
E170	7	Angst
E170	8	Überraschung
E170	-9	nicht beantwortet
E171	1	Freude
E171	2	Ärger
E171	3	Trauer
E171	4	Verachtung
E171	5	Ekel
E171	6	Neutral
E171	7	Angst
E171	8	Überraschung
E171	-9	nicht beantwortet
E172	1	Freude
E172	2	Ärger
E172	3	Trauer
E172	4	Verachtung
E172	5	Ekel
E172	6	Neutral
E172	7	Angst
E172	8	Überraschung
E172	-9	nicht beantwortet
E173	1	Freude
E173	2	Ärger
E173	3	Trauer
E173	4	Verachtung
E173	5	Ekel
E173	6	Neutral
E173	7	Angst
E173	8	Überraschung
E173	-9	nicht beantwortet
E174	1	Freude
E174	2	Ärger
E174	3	Trauer
E174	4	Verachtung
E174	5	Ekel
E174	6	Neutral
E174	7	Angst
E174	8	Überraschung
E174	-9	nicht beantwortet
E175	1	Freude
E175	2	Ärger
E175	3	Trauer
E175	4	Verachtung
E175	5	Ekel
E175	6	Neutral
E175	7	Angst
E175	8	Überraschung
E175	-9	nicht beantwortet
E176	1	Freude
E176	2	Ärger
E176	3	Trauer
E176	4	Verachtung
E176	5	Ekel
E176	6	Neutral
E176	7	Angst
E176	8	Überraschung
E176	-9	nicht beantwortet
E177	1	Freude
E177	2	Ärger
E177	3	Trauer
E177	4	Verachtung
E177	5	Ekel
E177	6	Neutral
E177	7	Angst
E177	8	Überraschung
E177	-9	nicht beantwortet
E178	1	Freude
E178	2	Ärger
E178	3	Trauer
E178	4	Verachtung
E178	5	Ekel
E178	6	Neutral
E178	7	Angst
E178	8	Überraschung
E178	-9	nicht beantwortet
E179	1	Freude
E179	2	Ärger
E179	3	Trauer
E179	4	Verachtung
E179	5	Ekel
E179	6	Neutral
E179	7	Angst
E179	8	Überraschung
E179	-9	nicht beantwortet
E180	1	Freude
E180	2	Ärger
E180	3	Trauer
E180	4	Verachtung
E180	5	Ekel
E180	6	Neutral
E180	7	Angst
E180	8	Überraschung
E180	-9	nicht beantwortet
E181	1	Freude
E181	2	Ärger
E181	3	Trauer
E181	4	Verachtung
E181	5	Ekel
E181	6	Neutral
E181	7	Angst
E181	8	Überraschung
E181	-9	nicht beantwortet
E182	1	Freude
E182	2	Ärger
E182	3	Trauer
E182	4	Verachtung
E182	5	Ekel
E182	6	Neutral
E182	7	Angst
E182	8	Überraschung
E182	-9	nicht beantwortet
E183	1	Freude
E183	2	Ärger
E183	3	Trauer
E183	4	Verachtung
E183	5	Ekel
E183	6	Neutral
E183	7	Angst
E183	8	Überraschung
E183	-9	nicht beantwortet
E184	1	Freude
E184	2	Ärger
E184	3	Trauer
E184	4	Verachtung
E184	5	Ekel
E184	6	Neutral
E184	7	Angst
E184	8	Überraschung
E184	-9	nicht beantwortet
E185	1	Freude
E185	2	Ärger
E185	3	Trauer
E185	4	Verachtung
E185	5	Ekel
E185	6	Neutral
E185	7	Angst
E185	8	Überraschung
E185	-9	nicht beantwortet
E186	1	Freude
E186	2	Ärger
E186	3	Trauer
E186	4	Verachtung
E186	5	Ekel
E186	6	Neutral
E186	7	Angst
E186	8	Überraschung
E186	-9	nicht beantwortet
E187	1	Freude
E187	2	Ärger
E187	3	Trauer
E187	4	Verachtung
E187	5	Ekel
E187	6	Neutral
E187	7	Angst
E187	8	Überraschung
E187	-9	nicht beantwortet
E188	1	Freude
E188	2	Ärger
E188	3	Trauer
E188	4	Verachtung
E188	5	Ekel
E188	6	Neutral
E188	7	Angst
E188	8	Überraschung
E188	-9	nicht beantwortet
E189	1	Freude
E189	2	Ärger
E189	3	Trauer
E189	4	Verachtung
E189	5	Ekel
E189	6	Neutral
E189	7	Angst
E189	8	Überraschung
E189	-9	nicht beantwortet
E190	1	Freude
E190	2	Ärger
E190	3	Trauer
E190	4	Verachtung
E190	5	Ekel
E190	6	Neutral
E190	7	Angst
E190	8	Überraschung
E190	-9	nicht beantwortet
E191	1	Freude
E191	2	Ärger
E191	3	Trauer
E191	4	Verachtung
E191	5	Ekel
E191	6	Neutral
E191	7	Angst
[truncated: 14,216 more rows]
