# Supplementary material for: How facial masks alter the interaction of gaze direction, head orientation, and emotion recognition
Source: Front Neurosci. 2022 Sep 21;16:937939. doi: 10.3389/fnins.2022.937939 (PMC9533556; doi:10.3389/fnins.2022.937939)
Supplement: Supplementary file 4 [file Data_Sheet_4.csv]

CASE	SERIAL	REF	QUESTNNR	MODE	STARTED	AF01	AF02_01	AF03	AF04	AF05	AF05_01	AF05_02	AF05_03	AF05_04	AF05_05	AF05_06	AF05_07	AF06	AF07_03	AF07_04	AF07_02	AF07_05	AF07_01	AF07_06	AF07_07	AF07_08	AF07_09	AF07_10	AF08	AF09_01	AF10	AF11_01	AF11_02	AF12	AF13	A101_01	A101_02	A102_01	A102_02	A103_01	A103_02	A104_01	A104_02	A105_01	A105_02	A106_01	A106_02	A107_01	A107_02
36			base	interview	2021-03-18 00:26:06	1																												3
41			base	interview	2021-03-18 09:06:02	1																												3
42			base	interview	2021-03-18 09:12:15	1	23	2	4	1	1	1	2	1	1	1	1	1	3	4	2	2	3	3	4	3	2	1	1		1	nkalmbac@students.uni-mainz.de	2756038	3	1	41	61	25	58	28	53	51	77	33	64	30	75	67	50
45			base	interview	2021-03-18 09:48:51	1	32	2	5	1	1	1	2	1	1	1	1	1	4	4	3	3	3	4	4	4	3	4	1		1	sdenni01@students.uni-mainz.de	2664753	3	1	27	74	29	55	25	67	30	67	50	57	51	50	72	67
46			base	interview	2021-03-18 09:58:45	1																												3				8	21			8	93			10	85
47			base	interview	2021-03-18 10:14:17	1	28	1	5	1	1	1	1	2	1	1	1	1	4	4	4	4	2	4	4	4	4	4	2		1			3	1	33	69	33	72	25	71	39	72	34	67	44	80	66	69
48			base	interview	2021-03-18 10:30:01	1	25	1	4	1	1	1	2	1	1	1	1	1	3	3	2	4	4	4	4	5	4	4	1		1	mmehlem@students.uni-mainz.de	2765637	3	1	23	82	23	73	30	76	47	84	18	80	33	74	68	31
49			base	interview	2021-03-18 10:49:46	1
50			base	interview	2021-03-18 10:59:54	1																												3
51			base	interview	2021-03-18 11:00:33	1																												3
53			base	interview	2021-03-18 11:22:18	1	20	2	4	1	1	1	2	1	1	1	1	1	3	4	2	4	2	2	4	5	4	4	1		1	dfritz@students.uni-mainz.de	2765169	3	1	24	66	35	59	25	72	22	87	42	85	23	85	82	58
54			base	interview	2021-03-18 11:22:40	1																												2
55			base	interview	2021-03-18 11:33:25	1	30	1	5	1	1	1	1	2	1	1	1	1	4	5	3	4	3	4	5	5	5	5	2		1			2	1	19	64	39	66	8	85	27	72	19	68	24	75	90	62
56			base	interview	2021-03-18 11:38:22	1	24	1	5	1	1	1	2	1	1	1	1	1	4	3	3	5	2	4	5	4	3	4	1		1	cbelling@students.uni-mainz.de	2766999	2	1	25	74	22	61	16	47	42	92	25	84	22	74	82	5
57			base	interview	2021-03-18 11:49:40	1
58			base	interview	2021-03-18 11:51:40	1	24	1	5	1	1	1	2	1	1	1	1	1	5	5	4	3	3	3	4	4	4	5	1		1	lholschu@students.uni-mainz.de	2765161	2	1	16	65	14	78	13	78	16	76	24	88	17	87	71	33
59			base	interview	2021-03-18 12:15:08	1																												3								18	96	17	77	28	86
60			base	interview	2021-03-18 12:17:36	1
61			base	interview	2021-03-18 12:26:57	1	23	1	4	1	1	1	2	1	1	1	1	1	4	3	3	4	4	4	3	2	2	3	1		1	mmoret@students.uni-mainz.de	2761982	2	1	37	79	38	46	34	78	47	80	36	78	44	82	74	13
63			base	interview	2021-03-18 13:12:32	1																												3
64			base	interview	2021-03-18 14:39:44	1	34	2	5	1	1	1	2	1	1	1	1	1	5	4	4	4	3	3	5	5	4	3	1		1	stgerhar@students.uni-mainz.de	2759059	3	1	27	59	39	39	38	61	40	87	29	66	33	86	58	42
65			base	interview	2021-03-18 15:02:35	1																												2
66			base	interview	2021-03-18 17:17:18	1	22	1	4	1	1	1	2	1	1	1	1	1	5	5	3	4	2	3	4	4	4	4	1		1	akunow@students.uni-mainz.de	2746239	2	1	38	64	18	70	25	77	22	82	22	73	23	72	70	72
68			base	interview	2021-03-18 18:01:27	1																												3				31	65			30	76	43	64			60	31
71			base	interview	2021-03-18 19:28:26	1	51	1	4	1	1	1	2	1	1	1	1	1	5	3	3	4	2	3	4	5	5	5	1		1	ubeck@students.uni-mainz.de	2766048	3	1	17	72	38	70	18	79	17	60	27	60	49	54	53	53
72			base	interview	2021-03-18 20:04:27	1	25	1	4	1	1	1	2	1	1	1	1	1	5	5	4	4	3	5	4	4	4	4	1		1	jgostner@students.uni-mainz.de	2754651	3	1	8	77	17	85	12	83	11	89	11	87	6	90	86	29
73			base	interview	2021-03-19 07:37:49	1	19	1	4	2	1	1	2	2	1	1	1	1	4	4	2	4	3	4	4	3	4	4	1	Jutischb@students.uni-mainz.de	1	Jutschb@students.uni-mainz.de	2764327	2	1	27	64	30	65	21	70	40	76	30	72	26	57	68	56
75			base	interview	2021-03-19 10:56:50	1																												2				42	62					32	74
76			base	interview	2021-03-19 14:22:17	1	20	1	4	1	1	1	2	1	1	1	1	1	3	4	2	4	4	4	4	3	3	4	1		1	hhirning@students.uni-mainz.de	2766316	3	1	17	88	25	62	9	84	31	81	35	67	26	83	70	34
77			base	interview	2021-03-19 14:34:40	1																												2
78			base	interview	2021-03-19 18:23:22	1	25	2	5	1	1	1	2	1	1	1	1	1	4	3	4	3	2	4	4	4	4	4	1		1	lsunderm@students.uni-mainz.de	2719091	3	1	30	61	33	62	36	61	33	68	37	65	22	76	60	45
79			base	interview	2021-03-20 13:05:04	1																												1
80			base	interview	2021-03-20 13:56:33	1	20	1	4	1	1	1	2	1	1	1	1	1	3	4	3	4	3	4	4	4	4	4	1		1	mziegl01@students.uni-mainz.de	2765227	2	1	44	66	39	67	41	74	24	80	45	69	50	75	63	61
81			base	interview	2021-03-20 14:11:16	1	25	1	5	1	1	1	2	1	1	1	1	1	4	4	3	4	3	3	4	3	3	4	1		1	lenowack@students.uni-mainz.de	2759871	2	1	25	73	31	71	26	75	27	74	51	73	20	76	71	61
82			base	interview	2021-03-20 14:18:23	1	21	1	4	1	1	1	2	1	1	1	1	1	4	5	4	5	2	4	5	5	5	5	1		1	edessaue@students.uni-mainz.de	2766325	3	1	29	64	27	39	37	64	28	41	31	63	35	63	78	64
83			base	interview	2021-03-20 15:31:57	1	31	2	5	1	1	1	1	2	1	1	1	1	4	4	2	4	2	4	4	4	5	4	2		1			2	1	35	55	36	57	34	63	40	61	37	62	35	69	67	50
84			base	interview	2021-03-20 16:10:15	1	61	1	5	1	1	1	1	2	1	1	1	1	4	5	2	4	2	3	4	4	5	5	2		1			1	1	39	65	37	72	42	61	33	76	41	58	37	83	77	65
85			base	interview	2021-03-20 21:53:05	1	53	1	5	1	1	1	2	1	1	1	1	1	4	4	3	3	2	2	4	4	4	4	1		1	nladage@students.uni-mainz.de	2766464	2	1	33	79	24	59	37	62	19	67	36	69	23	79	59	43
86			base	interview	2021-03-21 08:51:12	1	28	2	5	1	1	1	2	1	1	1	1	1	4	4	2	5	4	5	4	5	4	5	1		1	sfromm@students.uni-mainz.de	2759941	2	1	34	73	28	64	26	75	47	83	27	73	41	79	83	62
87			base	interview	2021-03-21 20:30:58	1	26	1	5	1	1	1	2	1	1	1	1	1	4	4	3	5	2	5	4	4	4	5	1		1	sctheres@students.uni-mainz.de	2729617	1	1	23	76	19	65	23	86	28	83	16	66	31	76	80	56
89			base	interview	2021-03-22 08:57:47	1	19	1	4	1	1	1	2	1	1	1	1	1	3	3	4	4	3	4	4	4	3	4	1		1	mprati@students.uni-mainz.de	2766015	2	1	41	45	34	39	25	68	23	76	29	69	32	76	69	63
90			base	interview	2021-03-22 09:24:36	1
91			base	interview	2021-03-22 09:26:10	1	27	1	4	1	1	1	2	1	1	1	1	1	4	5	2	5	3	5	4	4	4	3	1		1	mhermans@students.uni-mainz.de	2764819	2	1	36	76	32	69	41	61	37	79	41	87	29	77	64	61
92			base	interview	2021-03-22 10:02:09	1
93			base	interview	2021-03-22 10:02:27	1	31	2	5	2	1	1	2	2	1	1	1	1	4	4	3	4	3	3	4	4	4	4	1		1	jdanie02@students.uni-mainz.de	2722175	3	1	30	53	44	62	39	66	35	72	33	68	34	56	65	58
94			base	interview	2021-03-22 10:26:48	1	27	2	5	1	1	1	2	1	1	1	1	1	3	4	3	4	4	4	5	4	3	3	1		1	rblum@students.uni-mainz.de	2763417	3	1	9	84	8	88	7	90	7	89	3	95	6	93	90	60
95			base	interview	2021-03-22 15:07:48	1	21	2	4	1	1	1	2	1	1	1	1	1	4	2	4	4	3	3	4	4	4	3	1		1	jqueiroz@students.uni-mainz.de	2757344	3	1	10	85	17	69	10	76	21	82	7	71	6	70	90	57
96			base	interview	2021-03-22 18:43:44	1	21	1	4	1	1	1	2	1	1	1	1	1	4	5	2	4	3	3	4	4	5	5	1	mloges@students.uni-mainz.de	1	mloges@students.uni-mainz.de	2766100	2	1	9	62	14	75	14	79	17	78	21	89	26	86	87	58
97			base	interview	2021-03-23 11:43:43	1	23	1	5	1	1	1	2	1	1	1	1	1	3	5	2	4	5	5	4	3	4	4	1		1	izymelka@students.uni-mainz.de	2731595	2	1	20	78	19	55	11	71	18	81	29	87	11	88	83	63
99			base	interview	2021-03-23 20:37:50	1
100			base	interview	2021-03-23 21:36:31	1	29	1	5	1	1	1	1	2	1	1	1	1	4	5	3	5	2	5	5	4	4	4	2		1			1	1	26	75	36	77	40	61	37	94	39	82	47	91	83	76
101			base	interview	2021-03-23 23:54:28	1	19	1	4	1	1	1	2	1	1	1	1	1	3	3	2	4	2	3	4	4	3	4	1		1	sselch@students.uni-mainz.de	2765981	2	1	25	78	35	75	30	78	33	79	33	76	49	75	74	62
103			base	interview	2021-03-24 11:10:46	1	20	1	4	1	1	1	2	1	1	1	1	1	4	5	3	4	5	4	4	3	4	4	1		1	noerey@students.uni-mainz.de	2763816	2	1	21	72	28	57	29	60	28	62	31	82	48	89	85	60
104			base	interview	2021-03-24 12:18:32	1																												3
106			base	interview	2021-03-25 06:52:15	1																												2
107			base	interview	2021-03-25 08:22:24	1																												2
108			base	interview	2021-03-25 15:41:49	1																												2
109			base	interview	2021-03-25 22:48:51	1	23	1	4	1	1	1	2	1	1	1	1	1	3	5	2	4	3	3	4	5	5	5	1		1	hjacobi@students.uni-mainz.de	2766244	3	1	33	61	18	72	26	61	5	87	17	90	27	86	85	53
111			base	interview	2021-03-26 12:07:51	1	25	2	5	1	1	1	2	1	1	1	1	1	5	5	4	5	2	2	4	3	3	3	1		1	phenning@students.uni-mainz.de	2752208	2	1	20	58	42	60	32	69	23	54	25	68	37	64	75	37
113			base	interview	2021-03-26 18:46:51	1																												3
114			base	interview	2021-03-26 18:53:03	1																												-9
115			base	interview	2021-03-27 10:39:05	1	25	1	5	1	1	1	2	1	1	1	1	1	4	4	3	4	3	4	5	4	4	4	1		1	anhoffma@students.uni-mainz.de	2751366	2	1	39	74	36	64	33	69	15	78	30	73	33	74	50	39
116			base	interview	2021-03-27 20:45:04	1	24	1	4	1	1	1	2	1	1	1	1	1	4	4	4	3	3	4	5	5	5	5	1	salghadb@students.Uni-Mainz.de	1	salghadb@students.uni-mainz.de	2760250	2	1	5	97	1	100	4	81	3	101	7	101	1	97	69	41
117			base	interview	2021-03-28 10:27:23	1																												2
118			base	interview	2021-03-28 11:15:02	1	31	2	5	1	1	1	2	1	1	1	1	1	3	3	3	3	4	4	4	4	5	4	1	skuntz@students.uni-mainz.de	1	skuntz@students.uni-mainz.de	2704067	2	1	13	72	25	78	11	86	19	89	11	77	27	84	74	78
119			base	interview	2021-03-29 10:13:26	1	18	1	4	1	1	1	2	1	1	1	1	1	5	5	2	4	3	5	4	4	4	4	1		1	ldeichma@students.uni-mainz.de	2763857	2	1	8	32	7	73	2	84	7	83	7	85	16	61	96	61
120			base	interview	2021-03-31 14:44:18	1	21	1	4	1	1	1	2	1	1	1	1	1	4	4	3	4	2	3	4	4	5	5	1		1	mpouleau@students.uni-mainz.de	2756927	3	1	42	48	44	71	25	62	32	81	31	73	44	65	56	55
121			base	interview	2021-04-01 19:14:21	1																												2
122			base	interview	2021-04-01 19:21:17	1	20	1	4	1	1	1	2	1	1	1	1	1	4	4	2	3	4	3	2	3	3	4	1		1	mkolligs@students.uni-mainz.de	2766139	2	1	17	69	16	66	13	72	43	88	14	74	38	88	59	4
124			base	interview	2021-04-01 19:36:54	1																												2
125			base	interview	2021-04-02 15:17:50	1																												3
126			base	interview	2021-04-02 15:25:19	1																												3
128			base	interview	2021-04-04 12:30:58	1	23	1	4	1	1	1	2	1	1	1	1	1	3	4	2	3	4	4	3	4	3	3	1		1	elgerhar@students.uni-mainz.de	2741313	3	1	11	68	14	70	19	71	1	82	2	86	2	92	94	58
129			base	interview	2021-04-05 12:15:32	1	35	1	5	1	1	1	2	1	1	1	1	1	3	5	3	3	4	2	2	5	5	5	1		1	hlauren@students.uni-mainz.de	2676613	3	1	11	76	33	72	21	76	20	79	16	90	23	59	89	76
130			base	interview	2021-04-05 14:53:20	1																												2
131			base	interview	2021-04-05 15:19:06	1	41	1	5	1	1	1	2	1	1	1	1	1	3	4	1	4	3	4	4	4	4	4	1		1	nerlenba@students.uni-mainz.de	2760164	3	1	30	76	22	60	17	78	55	40	47	61	56	60	51	51
133			base	interview	2021-04-05 16:45:07	1																												3
134			base	interview	2021-04-06 10:26:18	1	28	1	5	1	1	1	1	1	2	1	1	1	4	4	3	4	3	4	4	4	3	4	2		1			1	1	33	77	36	62	31	70	28	81	47	64	26	77	50	50
136			base	interview	2021-04-07 21:27:04	1	44	1	5	1	1	1	2	1	1	1	1	1	4	4	4	4	3	3	3	3	3	4	1		1	parslan@students.uni-mainz.de	2754130	3	1	17	73	27	41	15	66	42	63	29	73	35	67	85	69
139			base	interview	2021-04-10 10:41:34	1	31	2	5	1	1	1	2	1	1	1	1	1	3	5	2	3	4	4	3	2	2	2	1		1	jowahle@students.uni-mainz.de	2683972	2	1	34	59	31	38	37	24	28	78	60	34	43	23	65	66
140			base	interview	2021-04-10 11:55:34	1																												2
141			base	interview	2021-04-10 12:01:05	1	35	2	5	2	1	1	2	2	1	1	1	1	4	5	5	4	4	5	4	5	5	2	1	sbattagl@students.uni-mainz.de	1	sbattagl@students.uni-mainz.de	2765601	2	1	39	59	44	47	37	55	25	65	48	59	8	85	75	17
145			base	interview	2021-04-12 13:08:43	1																												2
146			base	interview	2021-04-12 13:17:47	1	20	1	4	1	1	1	2	1	1	1	1	1	5	4	5	5	3	5	3	4	5	5	1		1	lklumm@students.uni-mainz.de	2765104	2	1	8	83	10	71	15	86	3	77	17	50	30	82	89	7
147			base	interview	2021-04-13 23:05:48	1	24	2	4	1	1	1	2	1	1	1	1	1	2	4	1	4	2	3	2	3	4	4	1		1	pciupek@students.uni-mainz.de	2733441	2	1	33	67	71	36	26	62	26	73	28	68	33	63	80	68
148			base	interview	2021-04-14 16:50:52	1	23	1	5	1	1	1	2	1	1	1	1	1	4	4	2	5	3	4	3	5	4	4	1		1	beruecke@students.uni-mainz.de	2765041	2	1	30	61	18	72	38	69	31	85	24	78	28	78	50	53
149			base	interview	2021-04-14 23:15:15	1																												1		36	61
151			base	interview	2021-04-15 11:56:29	1	32	1	5	1	1	1	1	2	1	1	1	1	4	4	3	4	3	4	4	4	4	4	2		1			1	1	38	80	29	77	28	75	17	89	37	80	36	93	78	76
152			base	interview	2021-04-17 17:04:02	1
156			base	interview	2021-04-20 19:08:32	1
158			base	interview	2021-04-25 22:38:40	1	28	2	5	1	1	1	1	2	1	1	1	1	5	4	5	4	2	3	4	5	5	4	1	philipp.kaiser92@gmail.com	1	philipp.kaiser92@gmail.com	n.a.	2	1	10	81	40	59	17	68	17	85	24	80	15	84	73	69
159			base	interview	2021-04-26 15:57:08	1	24	1	4	1	1	1	2	1	1	1	1	1	4	5	4	5	2	3	4	5	4	4	1		1	nibutzba@students.uni-mainz.de	2736449	2	1	46	75	26	58	47	66	39	83	35	85	46	63	71	58
166			base	interview	2021-04-29 17:44:27	1	23	1	5	1	1	1	2	1	1	1	1	1	4	4	4	4	3	4	4	5	4	4	1	aclesle@students.uni-mainz.de	1	aclesle@students.uni-mainz.de	2766133	3	1	33	75	24	67	30	75	37	70	30	81	30	86	62	46
172			base	interview	2021-05-22 14:51:12	1	28	1	4	1	1	1	2	1	1	1	1	1	4	5	3	4	3	5	4	4	5	4	1		1	jschmaud@students.uni-mainz.de	2747385	2	1	16	70	14	70	13	70	6	85	15	72	19	83	70	21
[truncated: 1,099 more columns]
