# Supplementary material for: How facial masks alter the interaction of gaze direction, head orientation, and emotion recognition
Source: Front Neurosci. 2022 Sep 21;16:937939. doi: 10.3389/fnins.2022.937939 (PMC9533556; doi:10.3389/fnins.2022.937939)
Supplement: Supplementary file 6 [file Data_Sheet_6.csv]

VAR	LABEL	TYPE	INPUT	QUESTION
CASE	Interview-Nummer (fortlaufend)	METRIC	SYSTEM
SERIAL	Seriennummer (sofern verwendet)	TEXT	SYSTEM
REF	Referenz (sofern im Link angegeben)	TEXT	SYSTEM
QUESTNNR	Fragebogen, der im Interview verwendet wurde	TEXT	SYSTEM
MODE	Interview-Modus	TEXT	SYSTEM
STARTED	Zeitpunkt zu dem das Interview begonnen hat (Europe/Berlin)	TIME	SYSTEM
AF01	Einverständniserklärung	NOMINAL	SELECTION	Hiermit bestätige ich, dass ich die Einverständniserklärung gelesen habe. Ich habe verstanden, dass die Teilnahme an dieser Befragung freiwillig ist. Ich stimme zu, dass meine Daten in anonymisierter Form für wissenschaftliche Zwecke gespeichert werden dürfen.
AF02_01	Alter: Ich bin ... Jahre alt.	TEXT	OPEN	Wie alt sind Sie?
AF03	Geschlecht	NOMINAL	SELECTION	Welches Geschlecht haben Sie?
AF04	Höchster Bildungsabschluss	NOMINAL	SELECTION	Was ist Ihr höchster Bildungsabschluss?
AF05	aktueller Status: Ausweichoption (negativ) oder Anzahl ausgewählter Optionen	METRIC	SYSTEM	Was entspricht Ihrem aktuellen Status?
AF05_01	aktueller Status: Schüler/in	DICHOTOMOUS	CHECKBOX	Was entspricht Ihrem aktuellen Status?
AF05_02	aktueller Status: Auszubildende/r	DICHOTOMOUS	CHECKBOX	Was entspricht Ihrem aktuellen Status?
AF05_03	aktueller Status: Student/in	DICHOTOMOUS	CHECKBOX	Was entspricht Ihrem aktuellen Status?
AF05_04	aktueller Status: Berufstätig	DICHOTOMOUS	CHECKBOX	Was entspricht Ihrem aktuellen Status?
AF05_05	aktueller Status: Arbeitslos / arbeitssuchend	DICHOTOMOUS	CHECKBOX	Was entspricht Ihrem aktuellen Status?
AF05_06	aktueller Status: Rentner/in oder Pensionär/in	DICHOTOMOUS	CHECKBOX	Was entspricht Ihrem aktuellen Status?
AF05_07	aktueller Status: Sonstiges	DICHOTOMOUS	CHECKBOX	Was entspricht Ihrem aktuellen Status?
AF06	Einschränkungen der Sehfähigkeit	NOMINAL	SELECTION	Liegen (nicht korrigierte / nicht korrigierbare) Einschränkungen Ihrer Sehfähigkeit vor (z.B. Farbsehstörungen)?
AF07_03	Persönlichkeit: Für wie offen halten Sie sich?	ORDINAL	SCALE
AF07_04	Persönlichkeit: Für wie gewissenhaft halten Sie sich?	ORDINAL	SCALE
AF07_02	Persönlichkeit: Für wie extrovertiert halten Sie sich?	ORDINAL	SCALE
AF07_05	Persönlichkeit: Für wie umgänglich halten Sie sich?	ORDINAL	SCALE
AF07_01	Persönlichkeit: Für wie ängstlich halten Sie sich?	ORDINAL	SCALE
AF07_06	Persönlichkeit: Für wie emotional halten Sie sich?	ORDINAL	SCALE
AF07_07	Persönlichkeit: Für wie aufmerksam halten Sie sich in Ihrer allgemeinen Wahrnehmung?	ORDINAL	SCALE
AF07_08	Persönlichkeit: Wie wichtig ist Blickkontakt für Sie generell?	ORDINAL	SCALE
AF07_09	Persönlichkeit: Wie wichtig ist es Ihnen, dass Ihr Gegenüber Sie während einer Unterhaltung anschaut?	ORDINAL	SCALE
AF07_10	Persönlichkeit: Wie wichtig ist es Ihnen, dass Ihr Gegenüber sich Ihnen zuwendet, auch wenn er/sie Sie nicht direkt anschaut?	ORDINAL	SCALE
AF08	Versuchspersonenstunden	NOMINAL	SELECTION	Sammeln Sie Versuchspersonenstunden?
AF09_01	Zukünftige Teilnahme: [01]	TEXT	OPEN	Wenn Sie Interesse daran haben, zukünftig über <u>weitere Online-Befragungen zu diesem Forschungsthema</u> informiert zu werden, haben Sie die Möglichkeit, hier ihre E-Mail-Adresse zu hinterlassen:
AF10	Testdurchführung	NOMINAL	SELECTION	Ich habe den Test ...
AF11_01	Email u. Matrikelnummer: Email-Adresse	TEXT	OPEN	Geben Sie bitte an:
AF11_02	Email u. Matrikelnummer: Matrikelnummer	TEXT	OPEN	Geben Sie bitte an:
AF12	Vorherige Teilnahme	NOMINAL	SELECTION	Haben Sie bereits an der ersten Online-Befragung zu sozialen Dimensionen der Gesichtswahrnehmung (September - Dezember 2020) teilgenommen?
AF13	Sorgfältige Bearbeitung	NOMINAL	SELECTION	Ich habe die Online-Befragung ordnungsgemäß durchgeführt. Meine Daten können für die Auswertung verwendet werden.
A101_01	emotionaler Ausdruck: negativ/positiv	ORDINAL	SCALE	Wie wirkt dieses Gesicht auf Sie?
A101_02	emotionaler Ausdruck: ruhig/erregt	ORDINAL	SCALE	Wie wirkt dieses Gesicht auf Sie?
A102_01	emotionaler Ausdruck: negativ/positiv	ORDINAL	SCALE	Wie wirkt dieses Gesicht auf Sie?
A102_02	emotionaler Ausdruck: ruhig/erregt	ORDINAL	SCALE	Wie wirkt dieses Gesicht auf Sie?
A103_01	emotionaler Ausdruck: negativ/positiv	ORDINAL	SCALE	Wie wirkt dieses Gesicht auf Sie?
A103_02	emotionaler Ausdruck: ruhig/erregt	ORDINAL	SCALE	Wie wirkt dieses Gesicht auf Sie?
A104_01	emotionaler Ausdruck: negativ/positiv	ORDINAL	SCALE	Wie wirkt dieses Gesicht auf Sie?
A104_02	emotionaler Ausdruck: ruhig/erregt	ORDINAL	SCALE	Wie wirkt dieses Gesicht auf Sie?
A105_01	emotionaler Ausdruck: negativ/positiv	ORDINAL	SCALE	Wie wirkt dieses Gesicht auf Sie?
A105_02	emotionaler Ausdruck: ruhig/erregt	ORDINAL	SCALE	Wie wirkt dieses Gesicht auf Sie?
A106_01	emotionaler Ausdruck: negativ/positiv	ORDINAL	SCALE	Wie wirkt dieses Gesicht auf Sie?
A106_02	emotionaler Ausdruck: ruhig/erregt	ORDINAL	SCALE	Wie wirkt dieses Gesicht auf Sie?
A107_01	emotionaler Ausdruck: negativ/positiv	ORDINAL	SCALE	Wie wirkt dieses Gesicht auf Sie?
A107_02	emotionaler Ausdruck: ruhig/erregt	ORDINAL	SCALE	Wie wirkt dieses Gesicht auf Sie?
A108_01	emotionaler Ausdruck: negativ/positiv	ORDINAL	SCALE	Wie wirkt dieses Gesicht auf Sie?
A108_02	emotionaler Ausdruck: ruhig/erregt	ORDINAL	SCALE	Wie wirkt dieses Gesicht auf Sie?
A109_01	emotionaler Ausdruck: negativ/positiv	ORDINAL	SCALE	Wie wirkt dieses Gesicht auf Sie?
A109_02	emotionaler Ausdruck: ruhig/erregt	ORDINAL	SCALE	Wie wirkt dieses Gesicht auf Sie?
A110_01	emotionaler Ausdruck: negativ/positiv	ORDINAL	SCALE	Wie wirkt dieses Gesicht auf Sie?
A110_02	emotionaler Ausdruck: ruhig/erregt	ORDINAL	SCALE	Wie wirkt dieses Gesicht auf Sie?
A111_01	emotionaler Ausdruck: negativ/positiv	ORDINAL	SCALE	Wie wirkt dieses Gesicht auf Sie?
A111_02	emotionaler Ausdruck: ruhig/erregt	ORDINAL	SCALE	Wie wirkt dieses Gesicht auf Sie?
A112_01	emotionaler Ausdruck: negativ/positiv	ORDINAL	SCALE	Wie wirkt dieses Gesicht auf Sie?
A112_02	emotionaler Ausdruck: ruhig/erregt	ORDINAL	SCALE	Wie wirkt dieses Gesicht auf Sie?
A113_01	emotionaler Ausdruck: negativ/positiv	ORDINAL	SCALE	Wie wirkt dieses Gesicht auf Sie?
A113_02	emotionaler Ausdruck: ruhig/erregt	ORDINAL	SCALE	Wie wirkt dieses Gesicht auf Sie?
A114_01	emotionaler Ausdruck: negativ/positiv	ORDINAL	SCALE	Wie wirkt dieses Gesicht auf Sie?
A114_02	emotionaler Ausdruck: ruhig/erregt	ORDINAL	SCALE	Wie wirkt dieses Gesicht auf Sie?
A115_01	emotionaler Ausdruck: negativ/positiv	ORDINAL	SCALE	Wie wirkt dieses Gesicht auf Sie?
A115_02	emotionaler Ausdruck: ruhig/erregt	ORDINAL	SCALE	Wie wirkt dieses Gesicht auf Sie?
A116_01	emotionaler Ausdruck: negativ/positiv	ORDINAL	SCALE	Wie wirkt dieses Gesicht auf Sie?
A116_02	emotionaler Ausdruck: ruhig/erregt	ORDINAL	SCALE	Wie wirkt dieses Gesicht auf Sie?
A117_01	emotionaler Ausdruck: negativ/positiv	ORDINAL	SCALE	Wie wirkt dieses Gesicht auf Sie?
A117_02	emotionaler Ausdruck: ruhig/erregt	ORDINAL	SCALE	Wie wirkt dieses Gesicht auf Sie?
A118_01	emotionaler Ausdruck: negativ/positiv	ORDINAL	SCALE	Wie wirkt dieses Gesicht auf Sie?
A118_02	emotionaler Ausdruck: ruhig/erregt	ORDINAL	SCALE	Wie wirkt dieses Gesicht auf Sie?
A119_01	emotionaler Ausdruck: negativ/positiv	ORDINAL	SCALE	Wie wirkt dieses Gesicht auf Sie?
A119_02	emotionaler Ausdruck: ruhig/erregt	ORDINAL	SCALE	Wie wirkt dieses Gesicht auf Sie?
A120_01	emotionaler Ausdruck: negativ/positiv	ORDINAL	SCALE	Wie wirkt dieses Gesicht auf Sie?
A120_02	emotionaler Ausdruck: ruhig/erregt	ORDINAL	SCALE	Wie wirkt dieses Gesicht auf Sie?
A121_01	emotionaler Ausdruck: negativ/positiv	ORDINAL	SCALE	Wie wirkt dieses Gesicht auf Sie?
A121_02	emotionaler Ausdruck: ruhig/erregt	ORDINAL	SCALE	Wie wirkt dieses Gesicht auf Sie?
A122_01	emotionaler Ausdruck: negativ/positiv	ORDINAL	SCALE	Wie wirkt dieses Gesicht auf Sie?
A122_02	emotionaler Ausdruck: ruhig/erregt	ORDINAL	SCALE	Wie wirkt dieses Gesicht auf Sie?
A123_01	emotionaler Ausdruck: negativ/positiv	ORDINAL	SCALE	Wie wirkt dieses Gesicht auf Sie?
A123_02	emotionaler Ausdruck: ruhig/erregt	ORDINAL	SCALE	Wie wirkt dieses Gesicht auf Sie?
A124_01	emotionaler Ausdruck: negativ/positiv	ORDINAL	SCALE	Wie wirkt dieses Gesicht auf Sie?
A124_02	emotionaler Ausdruck: ruhig/erregt	ORDINAL	SCALE	Wie wirkt dieses Gesicht auf Sie?
A125_01	emotionaler Ausdruck: negativ/positiv	ORDINAL	SCALE	Wie wirkt dieses Gesicht auf Sie?
A125_02	emotionaler Ausdruck: ruhig/erregt	ORDINAL	SCALE	Wie wirkt dieses Gesicht auf Sie?
A126_01	emotionaler Ausdruck: negativ/positiv	ORDINAL	SCALE	Wie wirkt dieses Gesicht auf Sie?
A126_02	emotionaler Ausdruck: ruhig/erregt	ORDINAL	SCALE	Wie wirkt dieses Gesicht auf Sie?
A127_01	emotionaler Ausdruck: negativ/positiv	ORDINAL	SCALE	Wie wirkt dieses Gesicht auf Sie?
A127_02	emotionaler Ausdruck: ruhig/erregt	ORDINAL	SCALE	Wie wirkt dieses Gesicht auf Sie?
A128_01	emotionaler Ausdruck: negativ/positiv	ORDINAL	SCALE	Wie wirkt dieses Gesicht auf Sie?
A128_02	emotionaler Ausdruck: ruhig/erregt	ORDINAL	SCALE	Wie wirkt dieses Gesicht auf Sie?
A129_01	emotionaler Ausdruck: negativ/positiv	ORDINAL	SCALE	Wie wirkt dieses Gesicht auf Sie?
A129_02	emotionaler Ausdruck: ruhig/erregt	ORDINAL	SCALE	Wie wirkt dieses Gesicht auf Sie?
A130_01	emotionaler Ausdruck: negativ/positiv	ORDINAL	SCALE	Wie wirkt dieses Gesicht auf Sie?
A130_02	emotionaler Ausdruck: ruhig/erregt	ORDINAL	SCALE	Wie wirkt dieses Gesicht auf Sie?
A131_01	emotionaler Ausdruck: negativ/positiv	ORDINAL	SCALE	Wie wirkt dieses Gesicht auf Sie?
A131_02	emotionaler Ausdruck: ruhig/erregt	ORDINAL	SCALE	Wie wirkt dieses Gesicht auf Sie?
A132_01	emotionaler Ausdruck: negativ/positiv	ORDINAL	SCALE	Wie wirkt dieses Gesicht auf Sie?
A132_02	emotionaler Ausdruck: ruhig/erregt	ORDINAL	SCALE	Wie wirkt dieses Gesicht auf Sie?
A133_01	emotionaler Ausdruck: negativ/positiv	ORDINAL	SCALE	Wie wirkt dieses Gesicht auf Sie?
A133_02	emotionaler Ausdruck: ruhig/erregt	ORDINAL	SCALE	Wie wirkt dieses Gesicht auf Sie?
A134_01	emotionaler Ausdruck: negativ/positiv	ORDINAL	SCALE	Wie wirkt dieses Gesicht auf Sie?
A134_02	emotionaler Ausdruck: ruhig/erregt	ORDINAL	SCALE	Wie wirkt dieses Gesicht auf Sie?
A135_01	emotionaler Ausdruck: negativ/positiv	ORDINAL	SCALE	Wie wirkt dieses Gesicht auf Sie?
A135_02	emotionaler Ausdruck: ruhig/erregt	ORDINAL	SCALE	Wie wirkt dieses Gesicht auf Sie?
A136_01	emotionaler Ausdruck: negativ/positiv	ORDINAL	SCALE	Wie wirkt dieses Gesicht auf Sie?
A136_02	emotionaler Ausdruck: ruhig/erregt	ORDINAL	SCALE	Wie wirkt dieses Gesicht auf Sie?
A137_01	emotionaler Ausdruck: negativ/positiv	ORDINAL	SCALE	Wie wirkt dieses Gesicht auf Sie?
A137_02	emotionaler Ausdruck: ruhig/erregt	ORDINAL	SCALE	Wie wirkt dieses Gesicht auf Sie?
A138_01	emotionaler Ausdruck: negativ/positiv	ORDINAL	SCALE	Wie wirkt dieses Gesicht auf Sie?
A138_02	emotionaler Ausdruck: ruhig/erregt	ORDINAL	SCALE	Wie wirkt dieses Gesicht auf Sie?
A139_01	emotionaler Ausdruck: negativ/positiv	ORDINAL	SCALE	Wie wirkt dieses Gesicht auf Sie?
A139_02	emotionaler Ausdruck: ruhig/erregt	ORDINAL	SCALE	Wie wirkt dieses Gesicht auf Sie?
A140_01	emotionaler Ausdruck: negativ/positiv	ORDINAL	SCALE	Wie wirkt dieses Gesicht auf Sie?
A140_02	emotionaler Ausdruck: ruhig/erregt	ORDINAL	SCALE	Wie wirkt dieses Gesicht auf Sie?
A141_01	emotionaler Ausdruck: negativ/positiv	ORDINAL	SCALE	Wie wirkt dieses Gesicht auf Sie?
A141_02	emotionaler Ausdruck: ruhig/erregt	ORDINAL	SCALE	Wie wirkt dieses Gesicht auf Sie?
A142_01	emotionaler Ausdruck: negativ/positiv	ORDINAL	SCALE	Wie wirkt dieses Gesicht auf Sie?
A142_02	emotionaler Ausdruck: ruhig/erregt	ORDINAL	SCALE	Wie wirkt dieses Gesicht auf Sie?
A143_01	emotionaler Ausdruck: negativ/positiv	ORDINAL	SCALE	Wie wirkt dieses Gesicht auf Sie?
A143_02	emotionaler Ausdruck: ruhig/erregt	ORDINAL	SCALE	Wie wirkt dieses Gesicht auf Sie?
A144_01	emotionaler Ausdruck: negativ/positiv	ORDINAL	SCALE	Wie wirkt dieses Gesicht auf Sie?
A144_02	emotionaler Ausdruck: ruhig/erregt	ORDINAL	SCALE	Wie wirkt dieses Gesicht auf Sie?
A145_01	emotionaler Ausdruck: negativ/positiv	ORDINAL	SCALE	Wie wirkt dieses Gesicht auf Sie?
A145_02	emotionaler Ausdruck: ruhig/erregt	ORDINAL	SCALE	Wie wirkt dieses Gesicht auf Sie?
A146_01	emotionaler Ausdruck: negativ/positiv	ORDINAL	SCALE	Wie wirkt dieses Gesicht auf Sie?
A146_02	emotionaler Ausdruck: ruhig/erregt	ORDINAL	SCALE	Wie wirkt dieses Gesicht auf Sie?
A147_01	emotionaler Ausdruck: negativ/positiv	ORDINAL	SCALE	Wie wirkt dieses Gesicht auf Sie?
A147_02	emotionaler Ausdruck: ruhig/erregt	ORDINAL	SCALE	Wie wirkt dieses Gesicht auf Sie?
A148_01	emotionaler Ausdruck: negativ/positiv	ORDINAL	SCALE	Wie wirkt dieses Gesicht auf Sie?
A148_02	emotionaler Ausdruck: ruhig/erregt	ORDINAL	SCALE	Wie wirkt dieses Gesicht auf Sie?
A149_01	emotionaler Ausdruck: negativ/positiv	ORDINAL	SCALE	Wie wirkt dieses Gesicht auf Sie?
A149_02	emotionaler Ausdruck: ruhig/erregt	ORDINAL	SCALE	Wie wirkt dieses Gesicht auf Sie?
A150_01	emotionaler Ausdruck: negativ/positiv	ORDINAL	SCALE	Wie wirkt dieses Gesicht auf Sie?
A150_02	emotionaler Ausdruck: ruhig/erregt	ORDINAL	SCALE	Wie wirkt dieses Gesicht auf Sie?
A151_01	emotionaler Ausdruck: negativ/positiv	ORDINAL	SCALE	Wie wirkt dieses Gesicht auf Sie?
A151_02	emotionaler Ausdruck: ruhig/erregt	ORDINAL	SCALE	Wie wirkt dieses Gesicht auf Sie?
A152_01	emotionaler Ausdruck: negativ/positiv	ORDINAL	SCALE	Wie wirkt dieses Gesicht auf Sie?
A152_02	emotionaler Ausdruck: ruhig/erregt	ORDINAL	SCALE	Wie wirkt dieses Gesicht auf Sie?
A153_01	emotionaler Ausdruck: negativ/positiv	ORDINAL	SCALE	Wie wirkt dieses Gesicht auf Sie?
A153_02	emotionaler Ausdruck: ruhig/erregt	ORDINAL	SCALE	Wie wirkt dieses Gesicht auf Sie?
A154_01	emotionaler Ausdruck: negativ/positiv	ORDINAL	SCALE	Wie wirkt dieses Gesicht auf Sie?
A154_02	emotionaler Ausdruck: ruhig/erregt	ORDINAL	SCALE	Wie wirkt dieses Gesicht auf Sie?
A155_01	emotionaler Ausdruck: negativ/positiv	ORDINAL	SCALE	Wie wirkt dieses Gesicht auf Sie?
A155_02	emotionaler Ausdruck: ruhig/erregt	ORDINAL	SCALE	Wie wirkt dieses Gesicht auf Sie?
A156_01	emotionaler Ausdruck: negativ/positiv	ORDINAL	SCALE	Wie wirkt dieses Gesicht auf Sie?
A156_02	emotionaler Ausdruck: ruhig/erregt	ORDINAL	SCALE	Wie wirkt dieses Gesicht auf Sie?
A157_01	emotionaler Ausdruck: negativ/positiv	ORDINAL	SCALE	Wie wirkt dieses Gesicht auf Sie?
A157_02	emotionaler Ausdruck: ruhig/erregt	ORDINAL	SCALE	Wie wirkt dieses Gesicht auf Sie?
A158_01	emotionaler Ausdruck: negativ/positiv	ORDINAL	SCALE	Wie wirkt dieses Gesicht auf Sie?
A158_02	emotionaler Ausdruck: ruhig/erregt	ORDINAL	SCALE	Wie wirkt dieses Gesicht auf Sie?
A159_01	emotionaler Ausdruck: negativ/positiv	ORDINAL	SCALE	Wie wirkt dieses Gesicht auf Sie?
A159_02	emotionaler Ausdruck: ruhig/erregt	ORDINAL	SCALE	Wie wirkt dieses Gesicht auf Sie?
A160_01	emotionaler Ausdruck: negativ/positiv	ORDINAL	SCALE	Wie wirkt dieses Gesicht auf Sie?
A160_02	emotionaler Ausdruck: ruhig/erregt	ORDINAL	SCALE	Wie wirkt dieses Gesicht auf Sie?
A161_01	emotionaler Ausdruck: negativ/positiv	ORDINAL	SCALE	Wie wirkt dieses Gesicht auf Sie?
A161_02	emotionaler Ausdruck: ruhig/erregt	ORDINAL	SCALE	Wie wirkt dieses Gesicht auf Sie?
A162_01	emotionaler Ausdruck: negativ/positiv	ORDINAL	SCALE	Wie wirkt dieses Gesicht auf Sie?
A162_02	emotionaler Ausdruck: ruhig/erregt	ORDINAL	SCALE	Wie wirkt dieses Gesicht auf Sie?
A163_01	emotionaler Ausdruck: negativ/positiv	ORDINAL	SCALE	Wie wirkt dieses Gesicht auf Sie?
A163_02	emotionaler Ausdruck: ruhig/erregt	ORDINAL	SCALE	Wie wirkt dieses Gesicht auf Sie?
A164_01	emotionaler Ausdruck: negativ/positiv	ORDINAL	SCALE	Wie wirkt dieses Gesicht auf Sie?
A164_02	emotionaler Ausdruck: ruhig/erregt	ORDINAL	SCALE	Wie wirkt dieses Gesicht auf Sie?
A165_01	emotionaler Ausdruck: negativ/positiv	ORDINAL	SCALE	Wie wirkt dieses Gesicht auf Sie?
A165_02	emotionaler Ausdruck: ruhig/erregt	ORDINAL	SCALE	Wie wirkt dieses Gesicht auf Sie?
A166_01	emotionaler Ausdruck: negativ/positiv	ORDINAL	SCALE	Wie wirkt dieses Gesicht auf Sie?
A166_02	emotionaler Ausdruck: ruhig/erregt	ORDINAL	SCALE	Wie wirkt dieses Gesicht auf Sie?
A167_01	emotionaler Ausdruck: negativ/positiv	ORDINAL	SCALE	Wie wirkt dieses Gesicht auf Sie?
A167_02	emotionaler Ausdruck: ruhig/erregt	ORDINAL	SCALE	Wie wirkt dieses Gesicht auf Sie?
A168_01	emotionaler Ausdruck: negativ/positiv	ORDINAL	SCALE	Wie wirkt dieses Gesicht auf Sie?
A168_02	emotionaler Ausdruck: ruhig/erregt	ORDINAL	SCALE	Wie wirkt dieses Gesicht auf Sie?
A169_01	emotionaler Ausdruck: negativ/positiv	ORDINAL	SCALE	Wie wirkt dieses Gesicht auf Sie?
A169_02	emotionaler Ausdruck: ruhig/erregt	ORDINAL	SCALE	Wie wirkt dieses Gesicht auf Sie?
A170_01	emotionaler Ausdruck: negativ/positiv	ORDINAL	SCALE	Wie wirkt dieses Gesicht auf Sie?
A170_02	emotionaler Ausdruck: ruhig/erregt	ORDINAL	SCALE	Wie wirkt dieses Gesicht auf Sie?
A171_01	emotionaler Ausdruck: negativ/positiv	ORDINAL	SCALE	Wie wirkt dieses Gesicht auf Sie?
A171_02	emotionaler Ausdruck: ruhig/erregt	ORDINAL	SCALE	Wie wirkt dieses Gesicht auf Sie?
A172_01	emotionaler Ausdruck: negativ/positiv	ORDINAL	SCALE	Wie wirkt dieses Gesicht auf Sie?
A172_02	emotionaler Ausdruck: ruhig/erregt	ORDINAL	SCALE	Wie wirkt dieses Gesicht auf Sie?
A173_01	emotionaler Ausdruck: negativ/positiv	ORDINAL	SCALE	Wie wirkt dieses Gesicht auf Sie?
A173_02	emotionaler Ausdruck: ruhig/erregt	ORDINAL	SCALE	Wie wirkt dieses Gesicht auf Sie?
A174_01	emotionaler Ausdruck: negativ/positiv	ORDINAL	SCALE	Wie wirkt dieses Gesicht auf Sie?
A174_02	emotionaler Ausdruck: ruhig/erregt	ORDINAL	SCALE	Wie wirkt dieses Gesicht auf Sie?
A175_01	emotionaler Ausdruck: negativ/positiv	ORDINAL	SCALE	Wie wirkt dieses Gesicht auf Sie?
A175_02	emotionaler Ausdruck: ruhig/erregt	ORDINAL	SCALE	Wie wirkt dieses Gesicht auf Sie?
A176_01	emotionaler Ausdruck: negativ/positiv	ORDINAL	SCALE	Wie wirkt dieses Gesicht auf Sie?
A176_02	emotionaler Ausdruck: ruhig/erregt	ORDINAL	SCALE	Wie wirkt dieses Gesicht auf Sie?
A177_01	emotionaler Ausdruck: negativ/positiv	ORDINAL	SCALE	Wie wirkt dieses Gesicht auf Sie?
A177_02	emotionaler Ausdruck: ruhig/erregt	ORDINAL	SCALE	Wie wirkt dieses Gesicht auf Sie?
A178_01	emotionaler Ausdruck: negativ/positiv	ORDINAL	SCALE	Wie wirkt dieses Gesicht auf Sie?
A178_02	emotionaler Ausdruck: ruhig/erregt	ORDINAL	SCALE	Wie wirkt dieses Gesicht auf Sie?
A179_01	emotionaler Ausdruck: negativ/positiv	ORDINAL	SCALE	Wie wirkt dieses Gesicht auf Sie?
A179_02	emotionaler Ausdruck: ruhig/erregt	ORDINAL	SCALE	Wie wirkt dieses Gesicht auf Sie?
A180_01	emotionaler Ausdruck: negativ/positiv	ORDINAL	SCALE	Wie wirkt dieses Gesicht auf Sie?
A180_02	emotionaler Ausdruck: ruhig/erregt	ORDINAL	SCALE	Wie wirkt dieses Gesicht auf Sie?
A181_01	emotionaler Ausdruck: negativ/positiv	ORDINAL	SCALE	Wie wirkt dieses Gesicht auf Sie?
A181_02	emotionaler Ausdruck: ruhig/erregt	ORDINAL	SCALE	Wie wirkt dieses Gesicht auf Sie?
A182_01	emotionaler Ausdruck: negativ/positiv	ORDINAL	SCALE	Wie wirkt dieses Gesicht auf Sie?
A182_02	emotionaler Ausdruck: ruhig/erregt	ORDINAL	SCALE	Wie wirkt dieses Gesicht auf Sie?
A183_01	emotionaler Ausdruck: negativ/positiv	ORDINAL	SCALE	Wie wirkt dieses Gesicht auf Sie?
A183_02	emotionaler Ausdruck: ruhig/erregt	ORDINAL	SCALE	Wie wirkt dieses Gesicht auf Sie?
A184_01	emotionaler Ausdruck: negativ/positiv	ORDINAL	SCALE	Wie wirkt dieses Gesicht auf Sie?
A184_02	emotionaler Ausdruck: ruhig/erregt	ORDINAL	SCALE	Wie wirkt dieses Gesicht auf Sie?
A185_01	emotionaler Ausdruck: negativ/positiv	ORDINAL	SCALE	Wie wirkt dieses Gesicht auf Sie?
A185_02	emotionaler Ausdruck: ruhig/erregt	ORDINAL	SCALE	Wie wirkt dieses Gesicht auf Sie?
A186_01	emotionaler Ausdruck: negativ/positiv	ORDINAL	SCALE	Wie wirkt dieses Gesicht auf Sie?
A186_02	emotionaler Ausdruck: ruhig/erregt	ORDINAL	SCALE	Wie wirkt dieses Gesicht auf Sie?
A187_01	emotionaler Ausdruck: negativ/positiv	ORDINAL	SCALE	Wie wirkt dieses Gesicht auf Sie?
A187_02	emotionaler Ausdruck: ruhig/erregt	ORDINAL	SCALE	Wie wirkt dieses Gesicht auf Sie?
A188_01	emotionaler Ausdruck: negativ/positiv	ORDINAL	SCALE	Wie wirkt dieses Gesicht auf Sie?
A188_02	emotionaler Ausdruck: ruhig/erregt	ORDINAL	SCALE	Wie wirkt dieses Gesicht auf Sie?
A189_01	emotionaler Ausdruck: negativ/positiv	ORDINAL	SCALE	Wie wirkt dieses Gesicht auf Sie?
A189_02	emotionaler Ausdruck: ruhig/erregt	ORDINAL	SCALE	Wie wirkt dieses Gesicht auf Sie?
A190_01	emotionaler Ausdruck: negativ/positiv	ORDINAL	SCALE	Wie wirkt dieses Gesicht auf Sie?
A190_02	emotionaler Ausdruck: ruhig/erregt	ORDINAL	SCALE	Wie wirkt dieses Gesicht auf Sie?
A191_01	emotionaler Ausdruck: negativ/positiv	ORDINAL	SCALE	Wie wirkt dieses Gesicht auf Sie?
A191_02	emotionaler Ausdruck: ruhig/erregt	ORDINAL	SCALE	Wie wirkt dieses Gesicht auf Sie?
A192_01	emotionaler Ausdruck: negativ/positiv	ORDINAL	SCALE	Wie wirkt dieses Gesicht auf Sie?
A192_02	emotionaler Ausdruck: ruhig/erregt	ORDINAL	SCALE	Wie wirkt dieses Gesicht auf Sie?
A193_01	emotionaler Ausdruck: negativ/positiv	ORDINAL	SCALE	Wie wirkt dieses Gesicht auf Sie?
A193_02	emotionaler Ausdruck: ruhig/erregt	ORDINAL	SCALE	Wie wirkt dieses Gesicht auf Sie?
A194_01	emotionaler Ausdruck: negativ/positiv	ORDINAL	SCALE	Wie wirkt dieses Gesicht auf Sie?
A194_02	emotionaler Ausdruck: ruhig/erregt	ORDINAL	SCALE	Wie wirkt dieses Gesicht auf Sie?
A195_01	emotionaler Ausdruck: negativ/positiv	ORDINAL	SCALE	Wie wirkt dieses Gesicht auf Sie?
A195_02	emotionaler Ausdruck: ruhig/erregt	ORDINAL	SCALE	Wie wirkt dieses Gesicht auf Sie?
A196_01	emotionaler Ausdruck: negativ/positiv	ORDINAL	SCALE	Wie wirkt dieses Gesicht auf Sie?
A196_02	emotionaler Ausdruck: ruhig/erregt	ORDINAL	SCALE	Wie wirkt dieses Gesicht auf Sie?
A197_01	emotionaler Ausdruck: negativ/positiv	ORDINAL	SCALE	Wie wirkt dieses Gesicht auf Sie?
A197_02	emotionaler Ausdruck: ruhig/erregt	ORDINAL	SCALE	Wie wirkt dieses Gesicht auf Sie?
A198_01	emotionaler Ausdruck: negativ/positiv	ORDINAL	SCALE	Wie wirkt dieses Gesicht auf Sie?
A198_02	emotionaler Ausdruck: ruhig/erregt	ORDINAL	SCALE	Wie wirkt dieses Gesicht auf Sie?
A199_01	emotionaler Ausdruck: negativ/positiv	ORDINAL	SCALE	Wie wirkt dieses Gesicht auf Sie?
A199_02	emotionaler Ausdruck: ruhig/erregt	ORDINAL	SCALE	Wie wirkt dieses Gesicht auf Sie?
A201_01	emotionaler Ausdruck: negativ/positiv	ORDINAL	SCALE	Wie wirkt dieses Gesicht auf Sie?
A201_02	emotionaler Ausdruck: ruhig/erregt	ORDINAL	SCALE	Wie wirkt dieses Gesicht auf Sie?
A202_01	emotionaler Ausdruck: negativ/positiv	ORDINAL	SCALE	Wie wirkt dieses Gesicht auf Sie?
A202_02	emotionaler Ausdruck: ruhig/erregt	ORDINAL	SCALE	Wie wirkt dieses Gesicht auf Sie?
A203_01	emotionaler Ausdruck: negativ/positiv	ORDINAL	SCALE	Wie wirkt dieses Gesicht auf Sie?
A203_02	emotionaler Ausdruck: ruhig/erregt	ORDINAL	SCALE	Wie wirkt dieses Gesicht auf Sie?
A204_01	emotionaler Ausdruck: negativ/positiv	ORDINAL	SCALE	Wie wirkt dieses Gesicht auf Sie?
A204_02	emotionaler Ausdruck: ruhig/erregt	ORDINAL	SCALE	Wie wirkt dieses Gesicht auf Sie?
A205_01	emotionaler Ausdruck: negativ/positiv	ORDINAL	SCALE	Wie wirkt dieses Gesicht auf Sie?
A205_02	emotionaler Ausdruck: ruhig/erregt	ORDINAL	SCALE	Wie wirkt dieses Gesicht auf Sie?
A206_01	emotionaler Ausdruck: negativ/positiv	ORDINAL	SCALE	Wie wirkt dieses Gesicht auf Sie?
A206_02	emotionaler Ausdruck: ruhig/erregt	ORDINAL	SCALE	Wie wirkt dieses Gesicht auf Sie?
A207_01	emotionaler Ausdruck: negativ/positiv	ORDINAL	SCALE	Wie wirkt dieses Gesicht auf Sie?
A207_02	emotionaler Ausdruck: ruhig/erregt	ORDINAL	SCALE	Wie wirkt dieses Gesicht auf Sie?
A208_01	emotionaler Ausdruck: negativ/positiv	ORDINAL	SCALE	Wie wirkt dieses Gesicht auf Sie?
A208_02	emotionaler Ausdruck: ruhig/erregt	ORDINAL	SCALE	Wie wirkt dieses Gesicht auf Sie?
A209_01	emotionaler Ausdruck: negativ/positiv	ORDINAL	SCALE	Wie wirkt dieses Gesicht auf Sie?
A209_02	emotionaler Ausdruck: ruhig/erregt	ORDINAL	SCALE	Wie wirkt dieses Gesicht auf Sie?
A210_01	emotionaler Ausdruck: negativ/positiv	ORDINAL	SCALE	Wie wirkt dieses Gesicht auf Sie?
A210_02	emotionaler Ausdruck: ruhig/erregt	ORDINAL	SCALE	Wie wirkt dieses Gesicht auf Sie?
A211_01	emotionaler Ausdruck: negativ/positiv	ORDINAL	SCALE	Wie wirkt dieses Gesicht auf Sie?
A211_02	emotionaler Ausdruck: ruhig/erregt	ORDINAL	SCALE	Wie wirkt dieses Gesicht auf Sie?
A212_01	emotionaler Ausdruck: negativ/positiv	ORDINAL	SCALE	Wie wirkt dieses Gesicht auf Sie?
A212_02	emotionaler Ausdruck: ruhig/erregt	ORDINAL	SCALE	Wie wirkt dieses Gesicht auf Sie?
A213_01	emotionaler Ausdruck: negativ/positiv	ORDINAL	SCALE	Wie wirkt dieses Gesicht auf Sie?
A213_02	emotionaler Ausdruck: ruhig/erregt	ORDINAL	SCALE	Wie wirkt dieses Gesicht auf Sie?
A214_01	emotionaler Ausdruck: negativ/positiv	ORDINAL	SCALE	Wie wirkt dieses Gesicht auf Sie?
A214_02	emotionaler Ausdruck: ruhig/erregt	ORDINAL	SCALE	Wie wirkt dieses Gesicht auf Sie?
A215_01	emotionaler Ausdruck: negativ/positiv	ORDINAL	SCALE	Wie wirkt dieses Gesicht auf Sie?
A215_02	emotionaler Ausdruck: ruhig/erregt	ORDINAL	SCALE	Wie wirkt dieses Gesicht auf Sie?
A216_01	emotionaler Ausdruck: negativ/positiv	ORDINAL	SCALE	Wie wirkt dieses Gesicht auf Sie?
A216_02	emotionaler Ausdruck: ruhig/erregt	ORDINAL	SCALE	Wie wirkt dieses Gesicht auf Sie?
A217_01	emotionaler Ausdruck: negativ/positiv	ORDINAL	SCALE	Wie wirkt dieses Gesicht auf Sie?
A217_02	emotionaler Ausdruck: ruhig/erregt	ORDINAL	SCALE	Wie wirkt dieses Gesicht auf Sie?
A218_01	emotionaler Ausdruck: negativ/positiv	ORDINAL	SCALE	Wie wirkt dieses Gesicht auf Sie?
A218_02	emotionaler Ausdruck: ruhig/erregt	ORDINAL	SCALE	Wie wirkt dieses Gesicht auf Sie?
A219_01	emotionaler Ausdruck: negativ/positiv	ORDINAL	SCALE	Wie wirkt dieses Gesicht auf Sie?
A219_02	emotionaler Ausdruck: ruhig/erregt	ORDINAL	SCALE	Wie wirkt dieses Gesicht auf Sie?
A220_01	emotionaler Ausdruck: negativ/positiv	ORDINAL	SCALE	Wie wirkt dieses Gesicht auf Sie?
A220_02	emotionaler Ausdruck: ruhig/erregt	ORDINAL	SCALE	Wie wirkt dieses Gesicht auf Sie?
A221_01	emotionaler Ausdruck: negativ/positiv	ORDINAL	SCALE	Wie wirkt dieses Gesicht auf Sie?
A221_02	emotionaler Ausdruck: ruhig/erregt	ORDINAL	SCALE	Wie wirkt dieses Gesicht auf Sie?
A222_01	emotionaler Ausdruck: negativ/positiv	ORDINAL	SCALE	Wie wirkt dieses Gesicht auf Sie?
A222_02	emotionaler Ausdruck: ruhig/erregt	ORDINAL	SCALE	Wie wirkt dieses Gesicht auf Sie?
A223_01	emotionaler Ausdruck: negativ/positiv	ORDINAL	SCALE	Wie wirkt dieses Gesicht auf Sie?
A223_02	emotionaler Ausdruck: ruhig/erregt	ORDINAL	SCALE	Wie wirkt dieses Gesicht auf Sie?
A224_01	emotionaler Ausdruck: negativ/positiv	ORDINAL	SCALE	Wie wirkt dieses Gesicht auf Sie?
A224_02	emotionaler Ausdruck: ruhig/erregt	ORDINAL	SCALE	Wie wirkt dieses Gesicht auf Sie?
A225_01	emotionaler Ausdruck: negativ/positiv	ORDINAL	SCALE	Wie wirkt dieses Gesicht auf Sie?
A225_02	emotionaler Ausdruck: ruhig/erregt	ORDINAL	SCALE	Wie wirkt dieses Gesicht auf Sie?
A226_01	emotionaler Ausdruck: negativ/positiv	ORDINAL	SCALE	Wie wirkt dieses Gesicht auf Sie?
A226_02	emotionaler Ausdruck: ruhig/erregt	ORDINAL	SCALE	Wie wirkt dieses Gesicht auf Sie?
A227_01	emotionaler Ausdruck: negativ/positiv	ORDINAL	SCALE	Wie wirkt dieses Gesicht auf Sie?
A227_02	emotionaler Ausdruck: ruhig/erregt	ORDINAL	SCALE	Wie wirkt dieses Gesicht auf Sie?
A228_01	emotionaler Ausdruck: negativ/positiv	ORDINAL	SCALE	Wie wirkt dieses Gesicht auf Sie?
A228_02	emotionaler Ausdruck: ruhig/erregt	ORDINAL	SCALE	Wie wirkt dieses Gesicht auf Sie?
A229_01	emotionaler Ausdruck: negativ/positiv	ORDINAL	SCALE	Wie wirkt dieses Gesicht auf Sie?
A229_02	emotionaler Ausdruck: ruhig/erregt	ORDINAL	SCALE	Wie wirkt dieses Gesicht auf Sie?
A230_01	emotionaler Ausdruck: negativ/positiv	ORDINAL	SCALE	Wie wirkt dieses Gesicht auf Sie?
A230_02	emotionaler Ausdruck: ruhig/erregt	ORDINAL	SCALE	Wie wirkt dieses Gesicht auf Sie?
A231_01	emotionaler Ausdruck: negativ/positiv	ORDINAL	SCALE	Wie wirkt dieses Gesicht auf Sie?
A231_02	emotionaler Ausdruck: ruhig/erregt	ORDINAL	SCALE	Wie wirkt dieses Gesicht auf Sie?
A232_01	emotionaler Ausdruck: negativ/positiv	ORDINAL	SCALE	Wie wirkt dieses Gesicht auf Sie?
A232_02	emotionaler Ausdruck: ruhig/erregt	ORDINAL	SCALE	Wie wirkt dieses Gesicht auf Sie?
A233_01	emotionaler Ausdruck: negativ/positiv	ORDINAL	SCALE	Wie wirkt dieses Gesicht auf Sie?
A233_02	emotionaler Ausdruck: ruhig/erregt	ORDINAL	SCALE	Wie wirkt dieses Gesicht auf Sie?
A234_01	emotionaler Ausdruck: negativ/positiv	ORDINAL	SCALE	Wie wirkt dieses Gesicht auf Sie?
A234_02	emotionaler Ausdruck: ruhig/erregt	ORDINAL	SCALE	Wie wirkt dieses Gesicht auf Sie?
A235_01	emotionaler Ausdruck: negativ/positiv	ORDINAL	SCALE	Wie wirkt dieses Gesicht auf Sie?
A235_02	emotionaler Ausdruck: ruhig/erregt	ORDINAL	SCALE	Wie wirkt dieses Gesicht auf Sie?
A236_01	emotionaler Ausdruck: negativ/positiv	ORDINAL	SCALE	Wie wirkt dieses Gesicht auf Sie?
A236_02	emotionaler Ausdruck: ruhig/erregt	ORDINAL	SCALE	Wie wirkt dieses Gesicht auf Sie?
A237_01	emotionaler Ausdruck: negativ/positiv	ORDINAL	SCALE	Wie wirkt dieses Gesicht auf Sie?
A237_02	emotionaler Ausdruck: ruhig/erregt	ORDINAL	SCALE	Wie wirkt dieses Gesicht auf Sie?
A238_01	emotionaler Ausdruck: negativ/positiv	ORDINAL	SCALE	Wie wirkt dieses Gesicht auf Sie?
A238_02	emotionaler Ausdruck: ruhig/erregt	ORDINAL	SCALE	Wie wirkt dieses Gesicht auf Sie?
A239_01	emotionaler Ausdruck: negativ/positiv	ORDINAL	SCALE	Wie wirkt dieses Gesicht auf Sie?
A239_02	emotionaler Ausdruck: ruhig/erregt	ORDINAL	SCALE	Wie wirkt dieses Gesicht auf Sie?
A240_01	emotionaler Ausdruck: negativ/positiv	ORDINAL	SCALE	Wie wirkt dieses Gesicht auf Sie?
A240_02	emotionaler Ausdruck: ruhig/erregt	ORDINAL	SCALE	Wie wirkt dieses Gesicht auf Sie?
A241_01	emotionaler Ausdruck: negativ/positiv	ORDINAL	SCALE	Wie wirkt dieses Gesicht auf Sie?
A241_02	emotionaler Ausdruck: ruhig/erregt	ORDINAL	SCALE	Wie wirkt dieses Gesicht auf Sie?
A242_01	emotionaler Ausdruck: negativ/positiv	ORDINAL	SCALE	Wie wirkt dieses Gesicht auf Sie?
A242_02	emotionaler Ausdruck: ruhig/erregt	ORDINAL	SCALE	Wie wirkt dieses Gesicht auf Sie?
A243_01	emotionaler Ausdruck: negativ/positiv	ORDINAL	SCALE	Wie wirkt dieses Gesicht auf Sie?
A243_02	emotionaler Ausdruck: ruhig/erregt	ORDINAL	SCALE	Wie wirkt dieses Gesicht auf Sie?
A244_01	emotionaler Ausdruck: negativ/positiv	ORDINAL	SCALE	Wie wirkt dieses Gesicht auf Sie?
A244_02	emotionaler Ausdruck: ruhig/erregt	ORDINAL	SCALE	Wie wirkt dieses Gesicht auf Sie?
A245_01	emotionaler Ausdruck: negativ/positiv	ORDINAL	SCALE	Wie wirkt dieses Gesicht auf Sie?
A245_02	emotionaler Ausdruck: ruhig/erregt	ORDINAL	SCALE	Wie wirkt dieses Gesicht auf Sie?
A246_01	emotionaler Ausdruck: negativ/positiv	ORDINAL	SCALE	Wie wirkt dieses Gesicht auf Sie?
A246_02	emotionaler Ausdruck: ruhig/erregt	ORDINAL	SCALE	Wie wirkt dieses Gesicht auf Sie?
A247_01	emotionaler Ausdruck: negativ/positiv	ORDINAL	SCALE	Wie wirkt dieses Gesicht auf Sie?
A247_02	emotionaler Ausdruck: ruhig/erregt	ORDINAL	SCALE	Wie wirkt dieses Gesicht auf Sie?
A248_01	emotionaler Ausdruck: negativ/positiv	ORDINAL	SCALE	Wie wirkt dieses Gesicht auf Sie?
A248_02	emotionaler Ausdruck: ruhig/erregt	ORDINAL	SCALE	Wie wirkt dieses Gesicht auf Sie?
A249_01	emotionaler Ausdruck: negativ/positiv	ORDINAL	SCALE	Wie wirkt dieses Gesicht auf Sie?
A249_02	emotionaler Ausdruck: ruhig/erregt	ORDINAL	SCALE	Wie wirkt dieses Gesicht auf Sie?
A250_01	emotionaler Ausdruck: negativ/positiv	ORDINAL	SCALE	Wie wirkt dieses Gesicht auf Sie?
A250_02	emotionaler Ausdruck: ruhig/erregt	ORDINAL	SCALE	Wie wirkt dieses Gesicht auf Sie?
A251_01	emotionaler Ausdruck: negativ/positiv	ORDINAL	SCALE	Wie wirkt dieses Gesicht auf Sie?
A251_02	emotionaler Ausdruck: ruhig/erregt	ORDINAL	SCALE	Wie wirkt dieses Gesicht auf Sie?
A252_01	emotionaler Ausdruck: negativ/positiv	ORDINAL	SCALE	Wie wirkt dieses Gesicht auf Sie?
A252_02	emotionaler Ausdruck: ruhig/erregt	ORDINAL	SCALE	Wie wirkt dieses Gesicht auf Sie?
A253_01	emotionaler Ausdruck: negativ/positiv	ORDINAL	SCALE	Wie wirkt dieses Gesicht auf Sie?
A253_02	emotionaler Ausdruck: ruhig/erregt	ORDINAL	SCALE	Wie wirkt dieses Gesicht auf Sie?
A254_01	emotionaler Ausdruck: negativ/positiv	ORDINAL	SCALE	Wie wirkt dieses Gesicht auf Sie?
A254_02	emotionaler Ausdruck: ruhig/erregt	ORDINAL	SCALE	Wie wirkt dieses Gesicht auf Sie?
A255_01	emotionaler Ausdruck: negativ/positiv	ORDINAL	SCALE	Wie wirkt dieses Gesicht auf Sie?
A255_02	emotionaler Ausdruck: ruhig/erregt	ORDINAL	SCALE	Wie wirkt dieses Gesicht auf Sie?
A256_01	emotionaler Ausdruck: negativ/positiv	ORDINAL	SCALE	Wie wirkt dieses Gesicht auf Sie?
A256_02	emotionaler Ausdruck: ruhig/erregt	ORDINAL	SCALE	Wie wirkt dieses Gesicht auf Sie?
A257_01	emotionaler Ausdruck: negativ/positiv	ORDINAL	SCALE	Wie wirkt dieses Gesicht auf Sie?
A257_02	emotionaler Ausdruck: ruhig/erregt	ORDINAL	SCALE	Wie wirkt dieses Gesicht auf Sie?
A258_01	emotionaler Ausdruck: negativ/positiv	ORDINAL	SCALE	Wie wirkt dieses Gesicht auf Sie?
A258_02	emotionaler Ausdruck: ruhig/erregt	ORDINAL	SCALE	Wie wirkt dieses Gesicht auf Sie?
A259_01	emotionaler Ausdruck: negativ/positiv	ORDINAL	SCALE	Wie wirkt dieses Gesicht auf Sie?
A259_02	emotionaler Ausdruck: ruhig/erregt	ORDINAL	SCALE	Wie wirkt dieses Gesicht auf Sie?
A260_01	emotionaler Ausdruck: negativ/positiv	ORDINAL	SCALE	Wie wirkt dieses Gesicht auf Sie?
A260_02	emotionaler Ausdruck: ruhig/erregt	ORDINAL	SCALE	Wie wirkt dieses Gesicht auf Sie?
A261_01	emotionaler Ausdruck: negativ/positiv	ORDINAL	SCALE	Wie wirkt dieses Gesicht auf Sie?
A261_02	emotionaler Ausdruck: ruhig/erregt	ORDINAL	SCALE	Wie wirkt dieses Gesicht auf Sie?
A262_01	emotionaler Ausdruck: negativ/positiv	ORDINAL	SCALE	Wie wirkt dieses Gesicht auf Sie?
A262_02	emotionaler Ausdruck: ruhig/erregt	ORDINAL	SCALE	Wie wirkt dieses Gesicht auf Sie?
A263_01	emotionaler Ausdruck: negativ/positiv	ORDINAL	SCALE	Wie wirkt dieses Gesicht auf Sie?
A263_02	emotionaler Ausdruck: ruhig/erregt	ORDINAL	SCALE	Wie wirkt dieses Gesicht auf Sie?
A264_01	emotionaler Ausdruck: negativ/positiv	ORDINAL	SCALE	Wie wirkt dieses Gesicht auf Sie?
A264_02	emotionaler Ausdruck: ruhig/erregt	ORDINAL	SCALE	Wie wirkt dieses Gesicht auf Sie?
A265_01	emotionaler Ausdruck: negativ/positiv	ORDINAL	SCALE	Wie wirkt dieses Gesicht auf Sie?
A265_02	emotionaler Ausdruck: ruhig/erregt	ORDINAL	SCALE	Wie wirkt dieses Gesicht auf Sie?
A266_01	emotionaler Ausdruck: negativ/positiv	ORDINAL	SCALE	Wie wirkt dieses Gesicht auf Sie?
A266_02	emotionaler Ausdruck: ruhig/erregt	ORDINAL	SCALE	Wie wirkt dieses Gesicht auf Sie?
A267_01	emotionaler Ausdruck: negativ/positiv	ORDINAL	SCALE	Wie wirkt dieses Gesicht auf Sie?
A267_02	emotionaler Ausdruck: ruhig/erregt	ORDINAL	SCALE	Wie wirkt dieses Gesicht auf Sie?
A268_01	emotionaler Ausdruck: negativ/positiv	ORDINAL	SCALE	Wie wirkt dieses Gesicht auf Sie?
A268_02	emotionaler Ausdruck: ruhig/erregt	ORDINAL	SCALE	Wie wirkt dieses Gesicht auf Sie?
A269_01	emotionaler Ausdruck: negativ/positiv	ORDINAL	SCALE	Wie wirkt dieses Gesicht auf Sie?
A269_02	emotionaler Ausdruck: ruhig/erregt	ORDINAL	SCALE	Wie wirkt dieses Gesicht auf Sie?
A270_01	emotionaler Ausdruck: negativ/positiv	ORDINAL	SCALE	Wie wirkt dieses Gesicht auf Sie?
A270_02	emotionaler Ausdruck: ruhig/erregt	ORDINAL	SCALE	Wie wirkt dieses Gesicht auf Sie?
A271_01	emotionaler Ausdruck: negativ/positiv	ORDINAL	SCALE	Wie wirkt dieses Gesicht auf Sie?
A271_02	emotionaler Ausdruck: ruhig/erregt	ORDINAL	SCALE	Wie wirkt dieses Gesicht auf Sie?
A272_01	emotionaler Ausdruck: negativ/positiv	ORDINAL	SCALE	Wie wirkt dieses Gesicht auf Sie?
A272_02	emotionaler Ausdruck: ruhig/erregt	ORDINAL	SCALE	Wie wirkt dieses Gesicht auf Sie?
A273_01	emotionaler Ausdruck: negativ/positiv	ORDINAL	SCALE	Wie wirkt dieses Gesicht auf Sie?
A273_02	emotionaler Ausdruck: ruhig/erregt	ORDINAL	SCALE	Wie wirkt dieses Gesicht auf Sie?
A274_01	emotionaler Ausdruck: negativ/positiv	ORDINAL	SCALE	Wie wirkt dieses Gesicht auf Sie?
A274_02	emotionaler Ausdruck: ruhig/erregt	ORDINAL	SCALE	Wie wirkt dieses Gesicht auf Sie?
A275_01	emotionaler Ausdruck: negativ/positiv	ORDINAL	SCALE	Wie wirkt dieses Gesicht auf Sie?
A275_02	emotionaler Ausdruck: ruhig/erregt	ORDINAL	SCALE	Wie wirkt dieses Gesicht auf Sie?
A276_01	emotionaler Ausdruck: negativ/positiv	ORDINAL	SCALE	Wie wirkt dieses Gesicht auf Sie?
A276_02	emotionaler Ausdruck: ruhig/erregt	ORDINAL	SCALE	Wie wirkt dieses Gesicht auf Sie?
A277_01	emotionaler Ausdruck: negativ/positiv	ORDINAL	SCALE	Wie wirkt dieses Gesicht auf Sie?
A277_02	emotionaler Ausdruck: ruhig/erregt	ORDINAL	SCALE	Wie wirkt dieses Gesicht auf Sie?
A278_01	emotionaler Ausdruck: negativ/positiv	ORDINAL	SCALE	Wie wirkt dieses Gesicht auf Sie?
A278_02	emotionaler Ausdruck: ruhig/erregt	ORDINAL	SCALE	Wie wirkt dieses Gesicht auf Sie?
A279_01	emotionaler Ausdruck: negativ/positiv	ORDINAL	SCALE	Wie wirkt dieses Gesicht auf Sie?
A279_02	emotionaler Ausdruck: ruhig/erregt	ORDINAL	SCALE	Wie wirkt dieses Gesicht auf Sie?
A280_01	emotionaler Ausdruck: negativ/positiv	ORDINAL	SCALE	Wie wirkt dieses Gesicht auf Sie?
A280_02	emotionaler Ausdruck: ruhig/erregt	ORDINAL	SCALE	Wie wirkt dieses Gesicht auf Sie?
A281_01	emotionaler Ausdruck: negativ/positiv	ORDINAL	SCALE	Wie wirkt dieses Gesicht auf Sie?
A281_02	emotionaler Ausdruck: ruhig/erregt	ORDINAL	SCALE	Wie wirkt dieses Gesicht auf Sie?
A282_01	emotionaler Ausdruck: negativ/positiv	ORDINAL	SCALE	Wie wirkt dieses Gesicht auf Sie?
A282_02	emotionaler Ausdruck: ruhig/erregt	ORDINAL	SCALE	Wie wirkt dieses Gesicht auf Sie?
E101	Emotion	NOMINAL	SELECTION	Welche Emotion zeigt die Person?
E102	Emotion	NOMINAL	SELECTION	Welche Emotion zeigt die Person?
E103	Emotion	NOMINAL	SELECTION	Welche Emotion zeigt die Person?
E104	Emotion	NOMINAL	SELECTION	Welche Emotion zeigt die Person?
E105	Emotion	NOMINAL	SELECTION	Welche Emotion zeigt die Person?
E106	Emotion	NOMINAL	SELECTION	Welche Emotion zeigt die Person?
E107	Emotion	NOMINAL	SELECTION	Welche Emotion zeigt die Person?
E108	Emotion	NOMINAL	SELECTION	Welche Emotion zeigt die Person?
E109	Emotion	NOMINAL	SELECTION	Welche Emotion zeigt die Person?
E110	Emotion	NOMINAL	SELECTION	Welche Emotion zeigt die Person?
E111	Emotion	NOMINAL	SELECTION	Welche Emotion zeigt die Person?
E112	Emotion	NOMINAL	SELECTION	Welche Emotion zeigt die Person?
E113	Emotion	NOMINAL	SELECTION	Welche Emotion zeigt die Person?
E114	Emotion	NOMINAL	SELECTION	Welche Emotion zeigt die Person?
E115	Emotion	NOMINAL	SELECTION	Welche Emotion zeigt die Person?
E116	Emotion	NOMINAL	SELECTION	Welche Emotion zeigt die Person?
E117	Emotion	NOMINAL	SELECTION	Welche Emotion zeigt die Person?
E118	Emotion	NOMINAL	SELECTION	Welche Emotion zeigt die Person?
E119	Emotion	NOMINAL	SELECTION	Welche Emotion zeigt die Person?
E120	Emotion	NOMINAL	SELECTION	Welche Emotion zeigt die Person?
E121	Emotion	NOMINAL	SELECTION	Welche Emotion zeigt die Person?
E122	Emotion	NOMINAL	SELECTION	Welche Emotion zeigt die Person?
E123	Emotion	NOMINAL	SELECTION	Welche Emotion zeigt die Person?
E124	Emotion	NOMINAL	SELECTION	Welche Emotion zeigt die Person?
E125	Emotion	NOMINAL	SELECTION	Welche Emotion zeigt die Person?
E126	Emotion	NOMINAL	SELECTION	Welche Emotion zeigt die Person?
E127	Emotion	NOMINAL	SELECTION	Welche Emotion zeigt die Person?
E128	Emotion	NOMINAL	SELECTION	Welche Emotion zeigt die Person?
E129	Emotion	NOMINAL	SELECTION	Welche Emotion zeigt die Person?
E130	Emotion	NOMINAL	SELECTION	Welche Emotion zeigt die Person?
E131	Emotion	NOMINAL	SELECTION	Welche Emotion zeigt die Person?
E132	Emotion	NOMINAL	SELECTION	Welche Emotion zeigt die Person?
E133	Emotion	NOMINAL	SELECTION	Welche Emotion zeigt die Person?
E134	Emotion	NOMINAL	SELECTION	Welche Emotion zeigt die Person?
E135	Emotion	NOMINAL	SELECTION	Welche Emotion zeigt die Person?
E136	Emotion	NOMINAL	SELECTION	Welche Emotion zeigt die Person?
E137	Emotion	NOMINAL	SELECTION	Welche Emotion zeigt die Person?
E138	Emotion	NOMINAL	SELECTION	Welche Emotion zeigt die Person?
E139	Emotion	NOMINAL	SELECTION	Welche Emotion zeigt die Person?
E140	Emotion	NOMINAL	SELECTION	Welche Emotion zeigt die Person?
E141	Emotion	NOMINAL	SELECTION	Welche Emotion zeigt die Person?
E142	Emotion	NOMINAL	SELECTION	Welche Emotion zeigt die Person?
E143	Emotion	NOMINAL	SELECTION	Welche Emotion zeigt die Person?
E144	Emotion	NOMINAL	SELECTION	Welche Emotion zeigt die Person?
E145	Emotion	NOMINAL	SELECTION	Welche Emotion zeigt die Person?
E146	Emotion	NOMINAL	SELECTION	Welche Emotion zeigt die Person?
E147	Emotion	NOMINAL	SELECTION	Welche Emotion zeigt die Person?
E148	Emotion	NOMINAL	SELECTION	Welche Emotion zeigt die Person?
E149	Emotion	NOMINAL	SELECTION	Welche Emotion zeigt die Person?
E150	Emotion	NOMINAL	SELECTION	Welche Emotion zeigt die Person?
E151	Emotion	NOMINAL	SELECTION	Welche Emotion zeigt die Person?
E152	Emotion	NOMINAL	SELECTION	Welche Emotion zeigt die Person?
E153	Emotion	NOMINAL	SELECTION	Welche Emotion zeigt die Person?
E154	Emotion	NOMINAL	SELECTION	Welche Emotion zeigt die Person?
E155	Emotion	NOMINAL	SELECTION	Welche Emotion zeigt die Person?
E156	Emotion	NOMINAL	SELECTION	Welche Emotion zeigt die Person?
E157	Emotion	NOMINAL	SELECTION	Welche Emotion zeigt die Person?
E158	Emotion	NOMINAL	SELECTION	Welche Emotion zeigt die Person?
E159	Emotion	NOMINAL	SELECTION	Welche Emotion zeigt die Person?
E160	Emotion	NOMINAL	SELECTION	Welche Emotion zeigt die Person?
E161	Emotion	NOMINAL	SELECTION	Welche Emotion zeigt die Person?
E162	Emotion	NOMINAL	SELECTION	Welche Emotion zeigt die Person?
E163	Emotion	NOMINAL	SELECTION	Welche Emotion zeigt die Person?
E164	Emotion	NOMINAL	SELECTION	Welche Emotion zeigt die Person?
E165	Emotion	NOMINAL	SELECTION	Welche Emotion zeigt die Person?
E166	Emotion	NOMINAL	SELECTION	Welche Emotion zeigt die Person?
E167	Emotion	NOMINAL	SELECTION	Welche Emotion zeigt die Person?
E168	Emotion	NOMINAL	SELECTION	Welche Emotion zeigt die Person?
E169	Emotion	NOMINAL	SELECTION	Welche Emotion zeigt die Person?
E170	Emotion	NOMINAL	SELECTION	Welche Emotion zeigt die Person?
E171	Emotion	NOMINAL	SELECTION	Welche Emotion zeigt die Person?
E172	Emotion	NOMINAL	SELECTION	Welche Emotion zeigt die Person?
E173	Emotion	NOMINAL	SELECTION	Welche Emotion zeigt die Person?
E174	Emotion	NOMINAL	SELECTION	Welche Emotion zeigt die Person?
E175	Emotion	NOMINAL	SELECTION	Welche Emotion zeigt die Person?
E176	Emotion	NOMINAL	SELECTION	Welche Emotion zeigt die Person?
E177	Emotion	NOMINAL	SELECTION	Welche Emotion zeigt die Person?
E178	Emotion	NOMINAL	SELECTION	Welche Emotion zeigt die Person?
E179	Emotion	NOMINAL	SELECTION	Welche Emotion zeigt die Person?
E180	Emotion	NOMINAL	SELECTION	Welche Emotion zeigt die Person?
E181	Emotion	NOMINAL	SELECTION	Welche Emotion zeigt die Person?
E182	Emotion	NOMINAL	SELECTION	Welche Emotion zeigt die Person?
E183	Emotion	NOMINAL	SELECTION	Welche Emotion zeigt die Person?
E184	Emotion	NOMINAL	SELECTION	Welche Emotion zeigt die Person?
E185	Emotion	NOMINAL	SELECTION	Welche Emotion zeigt die Person?
E186	Emotion	NOMINAL	SELECTION	Welche Emotion zeigt die Person?
E187	Emotion	NOMINAL	SELECTION	Welche Emotion zeigt die Person?
E188	Emotion	NOMINAL	SELECTION	Welche Emotion zeigt die Person?
E189	Emotion	NOMINAL	SELECTION	Welche Emotion zeigt die Person?
E190	Emotion	NOMINAL	SELECTION	Welche Emotion zeigt die Person?
E191	Emotion	NOMINAL	SELECTION	Welche Emotion zeigt die Person?
E192	Emotion	NOMINAL	SELECTION	Welche Emotion zeigt die Person?
E193	Emotion	NOMINAL	SELECTION	Welche Emotion zeigt die Person?
E194	Emotion	NOMINAL	SELECTION	Welche Emotion zeigt die Person?
E195	Emotion	NOMINAL	SELECTION	Welche Emotion zeigt die Person?
E196	Emotion	NOMINAL	SELECTION	Welche Emotion zeigt die Person?
E197	Emotion	NOMINAL	SELECTION	Welche Emotion zeigt die Person?
E198	Emotion	NOMINAL	SELECTION	Welche Emotion zeigt die Person?
E199	Emotion	NOMINAL	SELECTION	Welche Emotion zeigt die Person?
E201	Emotion	NOMINAL	SELECTION	Welche Emotion zeigt die Person?
E202	Emotion	NOMINAL	SELECTION	Welche Emotion zeigt die Person?
E203	Emotion	NOMINAL	SELECTION	Welche Emotion zeigt die Person?
E204	Emotion	NOMINAL	SELECTION	Welche Emotion zeigt die Person?
E205	Emotion	NOMINAL	SELECTION	Welche Emotion zeigt die Person?
E206	Emotion	NOMINAL	SELECTION	Welche Emotion zeigt die Person?
E207	Emotion	NOMINAL	SELECTION	Welche Emotion zeigt die Person?
E208	Emotion	NOMINAL	SELECTION	Welche Emotion zeigt die Person?
E209	Emotion	NOMINAL	SELECTION	Welche Emotion zeigt die Person?
E210	Emotion	NOMINAL	SELECTION	Welche Emotion zeigt die Person?
E211	Emotion	NOMINAL	SELECTION	Welche Emotion zeigt die Person?
E212	Emotion	NOMINAL	SELECTION	Welche Emotion zeigt die Person?
E213	Emotion	NOMINAL	SELECTION	Welche Emotion zeigt die Person?
E214	Emotion	NOMINAL	SELECTION	Welche Emotion zeigt die Person?
E215	Emotion	NOMINAL	SELECTION	Welche Emotion zeigt die Person?
E216	Emotion	NOMINAL	SELECTION	Welche Emotion zeigt die Person?
E217	Emotion	NOMINAL	SELECTION	Welche Emotion zeigt die Person?
E218	Emotion	NOMINAL	SELECTION	Welche Emotion zeigt die Person?
E219	Emotion	NOMINAL	SELECTION	Welche Emotion zeigt die Person?
E220	Emotion	NOMINAL	SELECTION	Welche Emotion zeigt die Person?
E221	Emotion	NOMINAL	SELECTION	Welche Emotion zeigt die Person?
E222	Emotion	NOMINAL	SELECTION	Welche Emotion zeigt die Person?
E223	Emotion	NOMINAL	SELECTION	Welche Emotion zeigt die Person?
E224	Emotion	NOMINAL	SELECTION	Welche Emotion zeigt die Person?
E225	Emotion	NOMINAL	SELECTION	Welche Emotion zeigt die Person?
E226	Emotion	NOMINAL	SELECTION	Welche Emotion zeigt die Person?
E227	Emotion	NOMINAL	SELECTION	Welche Emotion zeigt die Person?
E228	Emotion	NOMINAL	SELECTION	Welche Emotion zeigt die Person?
E229	Emotion	NOMINAL	SELECTION	Welche Emotion zeigt die Person?
E230	Emotion	NOMINAL	SELECTION	Welche Emotion zeigt die Person?
E231	Emotion	NOMINAL	SELECTION	Welche Emotion zeigt die Person?
E232	Emotion	NOMINAL	SELECTION	Welche Emotion zeigt die Person?
E233	Emotion	NOMINAL	SELECTION	Welche Emotion zeigt die Person?
E234	Emotion	NOMINAL	SELECTION	Welche Emotion zeigt die Person?
E235	Emotion	NOMINAL	SELECTION	Welche Emotion zeigt die Person?
E236	Emotion	NOMINAL	SELECTION	Welche Emotion zeigt die Person?
E237	Emotion	NOMINAL	SELECTION	Welche Emotion zeigt die Person?
E238	Emotion	NOMINAL	SELECTION	Welche Emotion zeigt die Person?
E239	Emotion	NOMINAL	SELECTION	Welche Emotion zeigt die Person?
E240	Emotion	NOMINAL	SELECTION	Welche Emotion zeigt die Person?
E241	Emotion	NOMINAL	SELECTION	Welche Emotion zeigt die Person?
E242	Emotion	NOMINAL	SELECTION	Welche Emotion zeigt die Person?
E243	Emotion	NOMINAL	SELECTION	Welche Emotion zeigt die Person?
E244	Emotion	NOMINAL	SELECTION	Welche Emotion zeigt die Person?
E245	Emotion	NOMINAL	SELECTION	Welche Emotion zeigt die Person?
E246	Emotion	NOMINAL	SELECTION	Welche Emotion zeigt die Person?
E247	Emotion	NOMINAL	SELECTION	Welche Emotion zeigt die Person?
E248	Emotion	NOMINAL	SELECTION	Welche Emotion zeigt die Person?
E249	Emotion	NOMINAL	SELECTION	Welche Emotion zeigt die Person?
E250	Emotion	NOMINAL	SELECTION	Welche Emotion zeigt die Person?
E251	Emotion	NOMINAL	SELECTION	Welche Emotion zeigt die Person?
E252	Emotion	NOMINAL	SELECTION	Welche Emotion zeigt die Person?
E253	Emotion	NOMINAL	SELECTION	Welche Emotion zeigt die Person?
E254	Emotion	NOMINAL	SELECTION	Welche Emotion zeigt die Person?
E255	Emotion	NOMINAL	SELECTION	Welche Emotion zeigt die Person?
E256	Emotion	NOMINAL	SELECTION	Welche Emotion zeigt die Person?
E257	Emotion	NOMINAL	SELECTION	Welche Emotion zeigt die Person?
E258	Emotion	NOMINAL	SELECTION	Welche Emotion zeigt die Person?
E259	Emotion	NOMINAL	SELECTION	Welche Emotion zeigt die Person?
E260	Emotion	NOMINAL	SELECTION	Welche Emotion zeigt die Person?
E261	Emotion	NOMINAL	SELECTION	Welche Emotion zeigt die Person?
E262	Emotion	NOMINAL	SELECTION	Welche Emotion zeigt die Person?
E263	Emotion	NOMINAL	SELECTION	Welche Emotion zeigt die Person?
E264	Emotion	NOMINAL	SELECTION	Welche Emotion zeigt die Person?
E265	Emotion	NOMINAL	SELECTION	Welche Emotion zeigt die Person?
E266	Emotion	NOMINAL	SELECTION	Welche Emotion zeigt die Person?
E267	Emotion	NOMINAL	SELECTION	Welche Emotion zeigt die Person?
E268	Emotion	NOMINAL	SELECTION	Welche Emotion zeigt die Person?
E269	Emotion	NOMINAL	SELECTION	Welche Emotion zeigt die Person?
E270	Emotion	NOMINAL	SELECTION	Welche Emotion zeigt die Person?
E271	Emotion	NOMINAL	SELECTION	Welche Emotion zeigt die Person?
E272	Emotion	NOMINAL	SELECTION	Welche Emotion zeigt die Person?
E273	Emotion	NOMINAL	SELECTION	Welche Emotion zeigt die Person?
E274	Emotion	NOMINAL	SELECTION	Welche Emotion zeigt die Person?
E275	Emotion	NOMINAL	SELECTION	Welche Emotion zeigt die Person?
E276	Emotion	NOMINAL	SELECTION	Welche Emotion zeigt die Person?
E277	Emotion	NOMINAL	SELECTION	Welche Emotion zeigt die Person?
E278	Emotion	NOMINAL	SELECTION	Welche Emotion zeigt die Person?
E279	Emotion	NOMINAL	SELECTION	Welche Emotion zeigt die Person?
E280	Emotion	NOMINAL	SELECTION	Welche Emotion zeigt die Person?
E281	Emotion	NOMINAL	SELECTION	Welche Emotion zeigt die Person?
E282	Emotion	NOMINAL	SELECTION	Welche Emotion zeigt die Person?
B101	BR	NOMINAL	SELECTION	Blickrichtung
B102	BR	NOMINAL	SELECTION	Blickrichtung
B103	BR	NOMINAL	SELECTION	Blickrichtung
B104	BR	NOMINAL	SELECTION	Blickrichtung
B105	BR	NOMINAL	SELECTION	Blickrichtung
B106	BR	NOMINAL	SELECTION	Blickrichtung
B107	BR	NOMINAL	SELECTION	Blickrichtung
B108	BR	NOMINAL	SELECTION	Blickrichtung
B109	BR	NOMINAL	SELECTION	Blickrichtung
B110	BR	NOMINAL	SELECTION	Blickrichtung
B111	BR	NOMINAL	SELECTION	Blickrichtung
B112	BR	NOMINAL	SELECTION	Blickrichtung
B113	BR	NOMINAL	SELECTION	Blickrichtung
B114	BR	NOMINAL	SELECTION	Blickrichtung
B115	BR	NOMINAL	SELECTION	Blickrichtung
B116	BR	NOMINAL	SELECTION	Blickrichtung
B117	BR	NOMINAL	SELECTION	Blickrichtung
B118	BR	NOMINAL	SELECTION	Blickrichtung
B119	BR	NOMINAL	SELECTION	Blickrichtung
B120	BR	NOMINAL	SELECTION	Blickrichtung
B121	BR	NOMINAL	SELECTION	Blickrichtung
B122	BR	NOMINAL	SELECTION	Blickrichtung
B123	BR	NOMINAL	SELECTION	Blickrichtung
B124	BR	NOMINAL	SELECTION	Blickrichtung
B125	BR	NOMINAL	SELECTION	Blickrichtung
B126	BR	NOMINAL	SELECTION	Blickrichtung
B127	BR	NOMINAL	SELECTION	Blickrichtung
B128	BR	NOMINAL	SELECTION	Blickrichtung
B129	BR	NOMINAL	SELECTION	Blickrichtung
B130	BR	NOMINAL	SELECTION	Blickrichtung
B131	BR	NOMINAL	SELECTION	Blickrichtung
B132	BR	NOMINAL	SELECTION	Blickrichtung
B133	BR	NOMINAL	SELECTION	Blickrichtung
B134	BR	NOMINAL	SELECTION	Blickrichtung
B135	BR	NOMINAL	SELECTION	Blickrichtung
B136	BR	NOMINAL	SELECTION	Blickrichtung
B137	BR	NOMINAL	SELECTION	Blickrichtung
B138	BR	NOMINAL	SELECTION	Blickrichtung
B139	BR	NOMINAL	SELECTION	Blickrichtung
B140	BR	NOMINAL	SELECTION	Blickrichtung
B141	BR	NOMINAL	SELECTION	Blickrichtung
B142	BR	NOMINAL	SELECTION	Blickrichtung
B143	BR	NOMINAL	SELECTION	Blickrichtung
B144	BR	NOMINAL	SELECTION	Blickrichtung
B145	BR	NOMINAL	SELECTION	Blickrichtung
B146	BR	NOMINAL	SELECTION	Blickrichtung
B147	BR	NOMINAL	SELECTION	Blickrichtung
B148	BR	NOMINAL	SELECTION	Blickrichtung
B149	BR	NOMINAL	SELECTION	Blickrichtung
B150	BR	NOMINAL	SELECTION	Blickrichtung
B151	BR	NOMINAL	SELECTION	Blickrichtung
B152	BR	NOMINAL	SELECTION	Blickrichtung
B153	BR	NOMINAL	SELECTION	Blickrichtung
B154	BR	NOMINAL	SELECTION	Blickrichtung
B155	BR	NOMINAL	SELECTION	Blickrichtung
B156	BR	NOMINAL	SELECTION	Blickrichtung
B157	BR	NOMINAL	SELECTION	Blickrichtung
B158	BR	NOMINAL	SELECTION	Blickrichtung
B159	BR	NOMINAL	SELECTION	Blickrichtung
B160	BR	NOMINAL	SELECTION	Blickrichtung
B161	BR	NOMINAL	SELECTION	Blickrichtung
B162	BR	NOMINAL	SELECTION	Blickrichtung
B163	BR	NOMINAL	SELECTION	Blickrichtung
B164	BR	NOMINAL	SELECTION	Blickrichtung
B165	BR	NOMINAL	SELECTION	Blickrichtung
B166	BR	NOMINAL	SELECTION	Blickrichtung
B167	BR	NOMINAL	SELECTION	Blickrichtung
B168	BR	NOMINAL	SELECTION	Blickrichtung
B169	BR	NOMINAL	SELECTION	Blickrichtung
B170	BR	NOMINAL	SELECTION	Blickrichtung
B171	BR	NOMINAL	SELECTION	Blickrichtung
B172	BR	NOMINAL	SELECTION	Blickrichtung
B173	BR	NOMINAL	SELECTION	Blickrichtung
B174	BR	NOMINAL	SELECTION	Blickrichtung
B175	BR	NOMINAL	SELECTION	Blickrichtung
B176	BR	NOMINAL	SELECTION	Blickrichtung
B177	BR	NOMINAL	SELECTION	Blickrichtung
B178	BR	NOMINAL	SELECTION	Blickrichtung
B179	BR	NOMINAL	SELECTION	Blickrichtung
B180	BR	NOMINAL	SELECTION	Blickrichtung
B181	BR	NOMINAL	SELECTION	Blickrichtung
B182	BR	NOMINAL	SELECTION	Blickrichtung
B183	BR	NOMINAL	SELECTION	Blickrichtung
B184	BR	NOMINAL	SELECTION	Blickrichtung
B185	BR	NOMINAL	SELECTION	Blickrichtung
B186	BR	NOMINAL	SELECTION	Blickrichtung
B187	BR	NOMINAL	SELECTION	Blickrichtung
B188	BR	NOMINAL	SELECTION	Blickrichtung
B189	BR	NOMINAL	SELECTION	Blickrichtung
B190	BR	NOMINAL	SELECTION	Blickrichtung
B191	BR	NOMINAL	SELECTION	Blickrichtung
B192	BR	NOMINAL	SELECTION	Blickrichtung
B193	BR	NOMINAL	SELECTION	Blickrichtung
B194	BR	NOMINAL	SELECTION	Blickrichtung
B195	BR	NOMINAL	SELECTION	Blickrichtung
B196	BR	NOMINAL	SELECTION	Blickrichtung
B197	BR	NOMINAL	SELECTION	Blickrichtung
B198	BR	NOMINAL	SELECTION	Blickrichtung
B199	BR	NOMINAL	SELECTION	Blickrichtung
B201	BR	NOMINAL	SELECTION	Blickrichtung
B202	BR	NOMINAL	SELECTION	Blickrichtung
B203	BR	NOMINAL	SELECTION	Blickrichtung
B204	BR	NOMINAL	SELECTION	Blickrichtung
B205	BR	NOMINAL	SELECTION	Blickrichtung
B206	BR	NOMINAL	SELECTION	Blickrichtung
B207	BR	NOMINAL	SELECTION	Blickrichtung
B208	BR	NOMINAL	SELECTION	Blickrichtung
B209	BR	NOMINAL	SELECTION	Blickrichtung
B210	BR	NOMINAL	SELECTION	Blickrichtung
B211	BR	NOMINAL	SELECTION	Blickrichtung
B212	BR	NOMINAL	SELECTION	Blickrichtung
B213	BR	NOMINAL	SELECTION	Blickrichtung
B214	BR	NOMINAL	SELECTION	Blickrichtung
B215	BR	NOMINAL	SELECTION	Blickrichtung
B216	BR	NOMINAL	SELECTION	Blickrichtung
B217	BR	NOMINAL	SELECTION	Blickrichtung
B218	BR	NOMINAL	SELECTION	Blickrichtung
B219	BR	NOMINAL	SELECTION	Blickrichtung
B220	BR	NOMINAL	SELECTION	Blickrichtung
B221	BR	NOMINAL	SELECTION	Blickrichtung
B222	BR	NOMINAL	SELECTION	Blickrichtung
B223	BR	NOMINAL	SELECTION	Blickrichtung
B224	BR	NOMINAL	SELECTION	Blickrichtung
B225	BR	NOMINAL	SELECTION	Blickrichtung
B226	BR	NOMINAL	SELECTION	Blickrichtung
B227	BR	NOMINAL	SELECTION	Blickrichtung
B228	BR	NOMINAL	SELECTION	Blickrichtung
B229	BR	NOMINAL	SELECTION	Blickrichtung
B230	BR	NOMINAL	SELECTION	Blickrichtung
B231	BR	NOMINAL	SELECTION	Blickrichtung
B232	BR	NOMINAL	SELECTION	Blickrichtung
B233	BR	NOMINAL	SELECTION	Blickrichtung
B234	BR	NOMINAL	SELECTION	Blickrichtung
B235	BR	NOMINAL	SELECTION	Blickrichtung
B236	BR	NOMINAL	SELECTION	Blickrichtung
B237	BR	NOMINAL	SELECTION	Blickrichtung
B238	BR	NOMINAL	SELECTION	Blickrichtung
B239	BR	NOMINAL	SELECTION	Blickrichtung
B240	BR	NOMINAL	SELECTION	Blickrichtung
B241	BR	NOMINAL	SELECTION	Blickrichtung
B242	BR	NOMINAL	SELECTION	Blickrichtung
B243	BR	NOMINAL	SELECTION	Blickrichtung
B244	BR	NOMINAL	SELECTION	Blickrichtung
B245	BR	NOMINAL	SELECTION	Blickrichtung
B246	BR	NOMINAL	SELECTION	Blickrichtung
B247	BR	NOMINAL	SELECTION	Blickrichtung
B248	BR	NOMINAL	SELECTION	Blickrichtung
B249	BR	NOMINAL	SELECTION	Blickrichtung
B250	BR	NOMINAL	SELECTION	Blickrichtung
B251	BR	NOMINAL	SELECTION	Blickrichtung
B252	BR	NOMINAL	SELECTION	Blickrichtung
B253	BR	NOMINAL	SELECTION	Blickrichtung
B254	BR	NOMINAL	SELECTION	Blickrichtung
B255	BR	NOMINAL	SELECTION	Blickrichtung
B256	BR	NOMINAL	SELECTION	Blickrichtung
B257	BR	NOMINAL	SELECTION	Blickrichtung
B258	BR	NOMINAL	SELECTION	Blickrichtung
B259	BR	NOMINAL	SELECTION	Blickrichtung
B260	BR	NOMINAL	SELECTION	Blickrichtung
B261	BR	NOMINAL	SELECTION	Blickrichtung
B262	BR	NOMINAL	SELECTION	Blickrichtung
B263	BR	NOMINAL	SELECTION	Blickrichtung
B264	BR	NOMINAL	SELECTION	Blickrichtung
B265	BR	NOMINAL	SELECTION	Blickrichtung
B266	BR	NOMINAL	SELECTION	Blickrichtung
B267	BR	NOMINAL	SELECTION	Blickrichtung
B268	BR	NOMINAL	SELECTION	Blickrichtung
B269	BR	NOMINAL	SELECTION	Blickrichtung
B270	BR	NOMINAL	SELECTION	Blickrichtung
B271	BR	NOMINAL	SELECTION	Blickrichtung
B272	BR	NOMINAL	SELECTION	Blickrichtung
B273	BR	NOMINAL	SELECTION	Blickrichtung
B274	BR	NOMINAL	SELECTION	Blickrichtung
B275	BR	NOMINAL	SELECTION	Blickrichtung
B276	BR	NOMINAL	SELECTION	Blickrichtung
B277	BR	NOMINAL	SELECTION	Blickrichtung
B278	BR	NOMINAL	SELECTION	Blickrichtung
B279	BR	NOMINAL	SELECTION	Blickrichtung
B280	BR	NOMINAL	SELECTION	Blickrichtung
B281	BR	NOMINAL	SELECTION	Blickrichtung
B282	BR	NOMINAL	SELECTION	Wie beurteilen Sie die Blickrichtung der dargestellten Person?
K101	KR	NOMINAL	SELECTION	Kopfrichtung
K102	KR	NOMINAL	SELECTION	Kopfrichtung
K103	KR	NOMINAL	SELECTION	Kopfrichtung
K104	KR	NOMINAL	SELECTION	Kopfrichtung
K105	KR	NOMINAL	SELECTION	Kopfrichtung
K106	KR	NOMINAL	SELECTION	Kopfrichtung
K107	KR	NOMINAL	SELECTION	Kopfrichtung
K108	KR	NOMINAL	SELECTION	Kopfrichtung
K109	KR	NOMINAL	SELECTION	Kopfrichtung
K110	KR	NOMINAL	SELECTION	Kopfrichtung
K111	KR	NOMINAL	SELECTION	Kopfrichtung
K112	KR	NOMINAL	SELECTION	Kopfrichtung
K113	KR	NOMINAL	SELECTION	Kopfrichtung
K114	KR	NOMINAL	SELECTION	Kopfrichtung
K115	KR	NOMINAL	SELECTION	Kopfrichtung
K116	KR	NOMINAL	SELECTION	Kopfrichtung
K117	KR	NOMINAL	SELECTION	Kopfrichtung
K118	KR	NOMINAL	SELECTION	Kopfrichtung
K119	KR	NOMINAL	SELECTION	Kopfrichtung
K120	KR	NOMINAL	SELECTION	Kopfrichtung
K121	KR	NOMINAL	SELECTION	Kopfrichtung
K122	KR	NOMINAL	SELECTION	Kopfrichtung
K123	KR	NOMINAL	SELECTION	Kopfrichtung
K124	KR	NOMINAL	SELECTION	Kopfrichtung
K125	KR	NOMINAL	SELECTION	Kopfrichtung
K126	KR	NOMINAL	SELECTION	Kopfrichtung
K127	KR	NOMINAL	SELECTION	Kopfrichtung
K128	KR	NOMINAL	SELECTION	Kopfrichtung
K129	KR	NOMINAL	SELECTION	Kopfrichtung
K130	KR	NOMINAL	SELECTION	Kopfrichtung
K131	KR	NOMINAL	SELECTION	Kopfrichtung
K132	KR	NOMINAL	SELECTION	Kopfrichtung
K133	KR	NOMINAL	SELECTION	Kopfrichtung
K134	KR	NOMINAL	SELECTION	Kopfrichtung
K135	KR	NOMINAL	SELECTION	Kopfrichtung
K136	KR	NOMINAL	SELECTION	Kopfrichtung
K137	KR	NOMINAL	SELECTION	Kopfrichtung
K138	KR	NOMINAL	SELECTION	Kopfrichtung
K139	KR	NOMINAL	SELECTION	Kopfrichtung
K140	KR	NOMINAL	SELECTION	Kopfrichtung
K141	KR	NOMINAL	SELECTION	Kopfrichtung
K142	KR	NOMINAL	SELECTION	Kopfrichtung
K143	KR	NOMINAL	SELECTION	Kopfrichtung
K144	KR	NOMINAL	SELECTION	Kopfrichtung
K145	KR	NOMINAL	SELECTION	Kopfrichtung
K146	KR	NOMINAL	SELECTION	Kopfrichtung
K147	KR	NOMINAL	SELECTION	Kopfrichtung
K148	KR	NOMINAL	SELECTION	Kopfrichtung
K149	KR	NOMINAL	SELECTION	Kopfrichtung
K150	KR	NOMINAL	SELECTION	Kopfrichtung
K151	KR	NOMINAL	SELECTION	Kopfrichtung
K152	KR	NOMINAL	SELECTION	Kopfrichtung
K153	KR	NOMINAL	SELECTION	Kopfrichtung
K154	KR	NOMINAL	SELECTION	Kopfrichtung
K155	KR	NOMINAL	SELECTION	Kopfrichtung
K156	KR	NOMINAL	SELECTION	Kopfrichtung
K157	KR	NOMINAL	SELECTION	Kopfrichtung
K158	KR	NOMINAL	SELECTION	Kopfrichtung
K159	KR	NOMINAL	SELECTION	Kopfrichtung
K160	KR	NOMINAL	SELECTION	Kopfrichtung
K161	KR	NOMINAL	SELECTION	Kopfrichtung
K162	KR	NOMINAL	SELECTION	Kopfrichtung
K163	KR	NOMINAL	SELECTION	Kopfrichtung
K164	KR	NOMINAL	SELECTION	Kopfrichtung
K165	KR	NOMINAL	SELECTION	Kopfrichtung
K166	KR	NOMINAL	SELECTION	Kopfrichtung
K167	KR	NOMINAL	SELECTION	Kopfrichtung
K168	KR	NOMINAL	SELECTION	Kopfrichtung
K169	KR	NOMINAL	SELECTION	Kopfrichtung
K170	KR	NOMINAL	SELECTION	Kopfrichtung
K171	KR	NOMINAL	SELECTION	Kopfrichtung
K172	KR	NOMINAL	SELECTION	Kopfrichtung
K173	KR	NOMINAL	SELECTION	Kopfrichtung
K174	KR	NOMINAL	SELECTION	Kopfrichtung
K175	KR	NOMINAL	SELECTION	Kopfrichtung
K176	KR	NOMINAL	SELECTION	Kopfrichtung
K177	KR	NOMINAL	SELECTION	Kopfrichtung
K178	KR	NOMINAL	SELECTION	Kopfrichtung
K179	KR	NOMINAL	SELECTION	Kopfrichtung
K180	KR	NOMINAL	SELECTION	Kopfrichtung
K181	KR	NOMINAL	SELECTION	Kopfrichtung
K182	KR	NOMINAL	SELECTION	Kopfrichtung
K183	KR	NOMINAL	SELECTION	Kopfrichtung
K184	KR	NOMINAL	SELECTION	Kopfrichtung
K185	KR	NOMINAL	SELECTION	Kopfrichtung
K186	KR	NOMINAL	SELECTION	Kopfrichtung
K187	KR	NOMINAL	SELECTION	Kopfrichtung
K188	KR	NOMINAL	SELECTION	Kopfrichtung
K189	KR	NOMINAL	SELECTION	Kopfrichtung
K190	KR	NOMINAL	SELECTION	Kopfrichtung
K191	KR	NOMINAL	SELECTION	Kopfrichtung
K192	KR	NOMINAL	SELECTION	Kopfrichtung
K193	KR	NOMINAL	SELECTION	Kopfrichtung
K194	KR	NOMINAL	SELECTION	Kopfrichtung
K195	KR	NOMINAL	SELECTION	Kopfrichtung
K196	KR	NOMINAL	SELECTION	Kopfrichtung
K197	KR	NOMINAL	SELECTION	Kopfrichtung
K198	KR	NOMINAL	SELECTION	Kopfrichtung
K199	KR	NOMINAL	SELECTION	Kopfrichtung
K201	KR	NOMINAL	SELECTION	Kopfrichtung
K202	KR	NOMINAL	SELECTION	Kopfrichtung
K203	KR	NOMINAL	SELECTION	Kopfrichtung
K204	KR	NOMINAL	SELECTION	Kopfrichtung
K205	KR	NOMINAL	SELECTION	Kopfrichtung
K206	KR	NOMINAL	SELECTION	Kopfrichtung
K207	KR	NOMINAL	SELECTION	Kopfrichtung
K208	KR	NOMINAL	SELECTION	Kopfrichtung
K209	KR	NOMINAL	SELECTION	Kopfrichtung
K210	KR	NOMINAL	SELECTION	Kopfrichtung
K211	KR	NOMINAL	SELECTION	Kopfrichtung
K212	KR	NOMINAL	SELECTION	Kopfrichtung
K213	KR	NOMINAL	SELECTION	Kopfrichtung
K214	KR	NOMINAL	SELECTION	Kopfrichtung
K215	KR	NOMINAL	SELECTION	Kopfrichtung
K216	KR	NOMINAL	SELECTION	Kopfrichtung
K217	KR	NOMINAL	SELECTION	Kopfrichtung
K218	KR	NOMINAL	SELECTION	Kopfrichtung
K219	KR	NOMINAL	SELECTION	Kopfrichtung
K220	KR	NOMINAL	SELECTION	Kopfrichtung
K221	KR	NOMINAL	SELECTION	Kopfrichtung
K222	KR	NOMINAL	SELECTION	Kopfrichtung
K223	KR	NOMINAL	SELECTION	Kopfrichtung
K224	KR	NOMINAL	SELECTION	Kopfrichtung
K225	KR	NOMINAL	SELECTION	Kopfrichtung
K226	KR	NOMINAL	SELECTION	Kopfrichtung
K227	KR	NOMINAL	SELECTION	Kopfrichtung
K228	KR	NOMINAL	SELECTION	Kopfrichtung
K229	KR	NOMINAL	SELECTION	Kopfrichtung
K230	KR	NOMINAL	SELECTION	Kopfrichtung
K231	KR	NOMINAL	SELECTION	Kopfrichtung
K232	KR	NOMINAL	SELECTION	Kopfrichtung
K233	KR	NOMINAL	SELECTION	Kopfrichtung
K234	KR	NOMINAL	SELECTION	Kopfrichtung
K235	KR	NOMINAL	SELECTION	Kopfrichtung
K236	KR	NOMINAL	SELECTION	Kopfrichtung
K237	KR	NOMINAL	SELECTION	Kopfrichtung
K238	KR	NOMINAL	SELECTION	Kopfrichtung
K239	KR	NOMINAL	SELECTION	Kopfrichtung
K240	KR	NOMINAL	SELECTION	Kopfrichtung
K241	KR	NOMINAL	SELECTION	Kopfrichtung
K242	KR	NOMINAL	SELECTION	Kopfrichtung
K243	KR	NOMINAL	SELECTION	Kopfrichtung
K244	KR	NOMINAL	SELECTION	Kopfrichtung
K245	KR	NOMINAL	SELECTION	Kopfrichtung
K246	KR	NOMINAL	SELECTION	Kopfrichtung
K247	KR	NOMINAL	SELECTION	Kopfrichtung
K248	KR	NOMINAL	SELECTION	Kopfrichtung
K249	KR	NOMINAL	SELECTION	Kopfrichtung
K250	KR	NOMINAL	SELECTION	Kopfrichtung
K251	KR	NOMINAL	SELECTION	Kopfrichtung
K252	KR	NOMINAL	SELECTION	Kopfrichtung
K253	KR	NOMINAL	SELECTION	Kopfrichtung
K254	KR	NOMINAL	SELECTION	Kopfrichtung
K255	KR	NOMINAL	SELECTION	Kopfrichtung
K256	KR	NOMINAL	SELECTION	Kopfrichtung
K257	KR	NOMINAL	SELECTION	Kopfrichtung
K258	KR	NOMINAL	SELECTION	Kopfrichtung
K259	KR	NOMINAL	SELECTION	Kopfrichtung
K260	KR	NOMINAL	SELECTION	Kopfrichtung
K261	KR	NOMINAL	SELECTION	Kopfrichtung
K262	KR	NOMINAL	SELECTION	Kopfrichtung
K263	KR	NOMINAL	SELECTION	Kopfrichtung
K264	KR	NOMINAL	SELECTION	Kopfrichtung
K265	KR	NOMINAL	SELECTION	Kopfrichtung
K266	KR	NOMINAL	SELECTION	Kopfrichtung
K267	KR	NOMINAL	SELECTION	Kopfrichtung
K268	KR	NOMINAL	SELECTION	Kopfrichtung
K269	KR	NOMINAL	SELECTION	Kopfrichtung
K270	KR	NOMINAL	SELECTION	Kopfrichtung
K271	KR	NOMINAL	SELECTION	Kopfrichtung
K272	KR	NOMINAL	SELECTION	Kopfrichtung
K273	KR	NOMINAL	SELECTION	Kopfrichtung
K274	KR	NOMINAL	SELECTION	Kopfrichtung
K275	KR	NOMINAL	SELECTION	Kopfrichtung
K276	KR	NOMINAL	SELECTION	Kopfrichtung
K277	KR	NOMINAL	SELECTION	Kopfrichtung
K278	KR	NOMINAL	SELECTION	Kopfrichtung
K279	KR	NOMINAL	SELECTION	Kopfrichtung
K280	KR	NOMINAL	SELECTION	Kopfrichtung
K281	KR	NOMINAL	SELECTION	Kopfrichtung
K282	KR	NOMINAL	SELECTION	Wie beurteilen Sie die Kopforientierung der dargestellten Person?
CO01_01	Code_einzeln: Die ersten beiden Buchstaben des Vornamens Ihrer Mutter (z. B. Beate = BE, Jutta = JU)	TEXT	OPEN	Bitte erstellen Sie einen <u>persönlichen 6-stelligen Code</u>, damit ihre Daten am Ende der Erhebung anonymisiert zusammengeführt werden können. Wenn Sie einzelne Angaben nicht machen können, tragen Sie stattdessen bitte <i>99</i> ein.
CO01_02	Code_einzeln: Der Tag Ihres eigenen Geburtsdatums (z. B.: 20. April 1990 = 20, 2. September 1985 = 02)	TEXT	OPEN	Bitte erstellen Sie einen <u>persönlichen 6-stelligen Code</u>, damit ihre Daten am Ende der Erhebung anonymisiert zusammengeführt werden können. Wenn Sie einzelne Angaben nicht machen können, tragen Sie stattdessen bitte <i>99</i> ein.
CO01_03	Code_einzeln: Die ersten beiden Buchstaben des Vornamens Ihres Vaters (z. B. Bernd = BE, Klaus = KL)	TEXT	OPEN	Bitte erstellen Sie einen <u>persönlichen 6-stelligen Code</u>, damit ihre Daten am Ende der Erhebung anonymisiert zusammengeführt werden können. Wenn Sie einzelne Angaben nicht machen können, tragen Sie stattdessen bitte <i>99</i> ein.
CO02_01	Code_vollständig: [Keine Beschreibung] 01	TEXT	UNDEFINED
G001_FmF	Format	NOMINAL	SYSTEM
TIME001	Verweildauer Seite 1	METRIC	SYSTEM
TIME002	Verweildauer Seite 2	METRIC	SYSTEM
TIME004	Verweildauer Seite 4	METRIC	SYSTEM
TIME005	Verweildauer Seite 5	METRIC	SYSTEM
TIME007	Verweildauer Seite 7	METRIC	SYSTEM
TIME008	Verweildauer Seite 8	METRIC	SYSTEM
TIME009	Verweildauer Seite 9	METRIC	SYSTEM
TIME010	Verweildauer Seite 10	METRIC	SYSTEM
TIME011	Verweildauer Seite 11	METRIC	SYSTEM
TIME012	Verweildauer Seite 12	METRIC	SYSTEM
TIME013	Verweildauer Seite 13	METRIC	SYSTEM
TIME014	Verweildauer Seite 14	METRIC	SYSTEM
TIME015	Verweildauer Seite 15	METRIC	SYSTEM
TIME016	Verweildauer Seite 16	METRIC	SYSTEM
TIME017	Verweildauer Seite 17	METRIC	SYSTEM
TIME018	Verweildauer Seite 18	METRIC	SYSTEM
TIME019	Verweildauer Seite 19	METRIC	SYSTEM
TIME020	Verweildauer Seite 20	METRIC	SYSTEM
TIME021	Verweildauer Seite 21	METRIC	SYSTEM
TIME022	Verweildauer Seite 22	METRIC	SYSTEM
TIME023	Verweildauer Seite 23	METRIC	SYSTEM
TIME024	Verweildauer Seite 24	METRIC	SYSTEM
TIME025	Verweildauer Seite 25	METRIC	SYSTEM
TIME026	Verweildauer Seite 26	METRIC	SYSTEM
TIME027	Verweildauer Seite 27	METRIC	SYSTEM
TIME028	Verweildauer Seite 28	METRIC	SYSTEM
TIME029	Verweildauer Seite 29	METRIC	SYSTEM
TIME030	Verweildauer Seite 30	METRIC	SYSTEM
TIME031	Verweildauer Seite 31	METRIC	SYSTEM
TIME032	Verweildauer Seite 32	METRIC	SYSTEM
TIME033	Verweildauer Seite 33	METRIC	SYSTEM
TIME034	Verweildauer Seite 34	METRIC	SYSTEM
TIME035	Verweildauer Seite 35	METRIC	SYSTEM
TIME036	Verweildauer Seite 36	METRIC	SYSTEM
TIME037	Verweildauer Seite 37	METRIC	SYSTEM
TIME038	Verweildauer Seite 38	METRIC	SYSTEM
TIME039	Verweildauer Seite 39	METRIC	SYSTEM
TIME040	Verweildauer Seite 40	METRIC	SYSTEM
TIME041	Verweildauer Seite 41	METRIC	SYSTEM
TIME042	Verweildauer Seite 42	METRIC	SYSTEM
TIME043	Verweildauer Seite 43	METRIC	SYSTEM
TIME044	Verweildauer Seite 44	METRIC	SYSTEM
TIME045	Verweildauer Seite 45	METRIC	SYSTEM
TIME046	Verweildauer Seite 46	METRIC	SYSTEM
TIME047	Verweildauer Seite 47	METRIC	SYSTEM
TIME048	Verweildauer Seite 48	METRIC	SYSTEM
TIME049	Verweildauer Seite 49	METRIC	SYSTEM
TIME050	Verweildauer Seite 50	METRIC	SYSTEM
TIME051	Verweildauer Seite 51	METRIC	SYSTEM
TIME052	Verweildauer Seite 52	METRIC	SYSTEM
TIME053	Verweildauer Seite 53	METRIC	SYSTEM
TIME054	Verweildauer Seite 54	METRIC	SYSTEM
TIME055	Verweildauer Seite 55	METRIC	SYSTEM
TIME056	Verweildauer Seite 56	METRIC	SYSTEM
TIME057	Verweildauer Seite 57	METRIC	SYSTEM
TIME058	Verweildauer Seite 58	METRIC	SYSTEM
TIME059	Verweildauer Seite 59	METRIC	SYSTEM
TIME060	Verweildauer Seite 60	METRIC	SYSTEM
TIME061	Verweildauer Seite 61	METRIC	SYSTEM
TIME062	Verweildauer Seite 62	METRIC	SYSTEM
TIME063	Verweildauer Seite 63	METRIC	SYSTEM
TIME064	Verweildauer Seite 64	METRIC	SYSTEM
TIME065	Verweildauer Seite 65	METRIC	SYSTEM
TIME066	Verweildauer Seite 66	METRIC	SYSTEM
TIME067	Verweildauer Seite 67	METRIC	SYSTEM
TIME068	Verweildauer Seite 68	METRIC	SYSTEM
TIME069	Verweildauer Seite 69	METRIC	SYSTEM
TIME070	Verweildauer Seite 70	METRIC	SYSTEM
TIME071	Verweildauer Seite 71	METRIC	SYSTEM
TIME072	Verweildauer Seite 72	METRIC	SYSTEM
TIME073	Verweildauer Seite 73	METRIC	SYSTEM
TIME074	Verweildauer Seite 74	METRIC	SYSTEM
TIME075	Verweildauer Seite 75	METRIC	SYSTEM
TIME076	Verweildauer Seite 76	METRIC	SYSTEM
TIME077	Verweildauer Seite 77	METRIC	SYSTEM
TIME078	Verweildauer Seite 78	METRIC	SYSTEM
TIME079	Verweildauer Seite 79	METRIC	SYSTEM
TIME080	Verweildauer Seite 80	METRIC	SYSTEM
TIME081	Verweildauer Seite 81	METRIC	SYSTEM
TIME082	Verweildauer Seite 82	METRIC	SYSTEM
TIME083	Verweildauer Seite 83	METRIC	SYSTEM
TIME084	Verweildauer Seite 84	METRIC	SYSTEM
TIME085	Verweildauer Seite 85	METRIC	SYSTEM
TIME086	Verweildauer Seite 86	METRIC	SYSTEM
TIME087	Verweildauer Seite 87	METRIC	SYSTEM
TIME088	Verweildauer Seite 88	METRIC	SYSTEM
TIME089	Verweildauer Seite 89	METRIC	SYSTEM
TIME090	Verweildauer Seite 90	METRIC	SYSTEM
TIME091	Verweildauer Seite 91	METRIC	SYSTEM
TIME092	Verweildauer Seite 92	METRIC	SYSTEM
TIME093	Verweildauer Seite 93	METRIC	SYSTEM
TIME094	Verweildauer Seite 94	METRIC	SYSTEM
TIME095	Verweildauer Seite 95	METRIC	SYSTEM
TIME096	Verweildauer Seite 96	METRIC	SYSTEM
TIME097	Verweildauer Seite 97	METRIC	SYSTEM
TIME098	Verweildauer Seite 98	METRIC	SYSTEM
TIME099	Verweildauer Seite 99	METRIC	SYSTEM
TIME100	Verweildauer Seite 100	METRIC	SYSTEM
TIME101	Verweildauer Seite 101	METRIC	SYSTEM
TIME102	Verweildauer Seite 102	METRIC	SYSTEM
TIME103	Verweildauer Seite 103	METRIC	SYSTEM
TIME104	Verweildauer Seite 104	METRIC	SYSTEM
TIME105	Verweildauer Seite 105	METRIC	SYSTEM
TIME106	Verweildauer Seite 106	METRIC	SYSTEM
TIME107	Verweildauer Seite 107	METRIC	SYSTEM
TIME108	Verweildauer Seite 108	METRIC	SYSTEM
TIME109	Verweildauer Seite 109	METRIC	SYSTEM
TIME110	Verweildauer Seite 110	METRIC	SYSTEM
TIME111	Verweildauer Seite 111	METRIC	SYSTEM
TIME112	Verweildauer Seite 112	METRIC	SYSTEM
TIME113	Verweildauer Seite 113	METRIC	SYSTEM
TIME114	Verweildauer Seite 114	METRIC	SYSTEM
TIME115	Verweildauer Seite 115	METRIC	SYSTEM
TIME116	Verweildauer Seite 116	METRIC	SYSTEM
TIME117	Verweildauer Seite 117	METRIC	SYSTEM
TIME118	Verweildauer Seite 118	METRIC	SYSTEM
TIME119	Verweildauer Seite 119	METRIC	SYSTEM
TIME120	Verweildauer Seite 120	METRIC	SYSTEM
TIME121	Verweildauer Seite 121	METRIC	SYSTEM
TIME122	Verweildauer Seite 122	METRIC	SYSTEM
TIME123	Verweildauer Seite 123	METRIC	SYSTEM
TIME124	Verweildauer Seite 124	METRIC	SYSTEM
TIME125	Verweildauer Seite 125	METRIC	SYSTEM
TIME126	Verweildauer Seite 126	METRIC	SYSTEM
TIME127	Verweildauer Seite 127	METRIC	SYSTEM
TIME128	Verweildauer Seite 128	METRIC	SYSTEM
TIME129	Verweildauer Seite 129	METRIC	SYSTEM
TIME130	Verweildauer Seite 130	METRIC	SYSTEM
TIME131	Verweildauer Seite 131	METRIC	SYSTEM
TIME132	Verweildauer Seite 132	METRIC	SYSTEM
TIME133	Verweildauer Seite 133	METRIC	SYSTEM
TIME134	Verweildauer Seite 134	METRIC	SYSTEM
TIME135	Verweildauer Seite 135	METRIC	SYSTEM
TIME136	Verweildauer Seite 136	METRIC	SYSTEM
TIME137	Verweildauer Seite 137	METRIC	SYSTEM
TIME138	Verweildauer Seite 138	METRIC	SYSTEM
TIME139	Verweildauer Seite 139	METRIC	SYSTEM
TIME140	Verweildauer Seite 140	METRIC	SYSTEM
TIME141	Verweildauer Seite 141	METRIC	SYSTEM
TIME142	Verweildauer Seite 142	METRIC	SYSTEM
TIME143	Verweildauer Seite 143	METRIC	SYSTEM
TIME144	Verweildauer Seite 144	METRIC	SYSTEM
TIME145	Verweildauer Seite 145	METRIC	SYSTEM
TIME146	Verweildauer Seite 146	METRIC	SYSTEM
TIME147	Verweildauer Seite 147	METRIC	SYSTEM
TIME148	Verweildauer Seite 148	METRIC	SYSTEM
TIME149	Verweildauer Seite 149	METRIC	SYSTEM
TIME150	Verweildauer Seite 150	METRIC	SYSTEM
TIME151	Verweildauer Seite 151	METRIC	SYSTEM
TIME152	Verweildauer Seite 152	METRIC	SYSTEM
TIME153	Verweildauer Seite 153	METRIC	SYSTEM
TIME154	Verweildauer Seite 154	METRIC	SYSTEM
TIME155	Verweildauer Seite 155	METRIC	SYSTEM
TIME156	Verweildauer Seite 156	METRIC	SYSTEM
TIME157	Verweildauer Seite 157	METRIC	SYSTEM
TIME158	Verweildauer Seite 158	METRIC	SYSTEM
TIME159	Verweildauer Seite 159	METRIC	SYSTEM
TIME160	Verweildauer Seite 160	METRIC	SYSTEM
TIME161	Verweildauer Seite 161	METRIC	SYSTEM
TIME162	Verweildauer Seite 162	METRIC	SYSTEM
TIME163	Verweildauer Seite 163	METRIC	SYSTEM
TIME164	Verweildauer Seite 164	METRIC	SYSTEM
TIME165	Verweildauer Seite 165	METRIC	SYSTEM
TIME166	Verweildauer Seite 166	METRIC	SYSTEM
TIME167	Verweildauer Seite 167	METRIC	SYSTEM
TIME168	Verweildauer Seite 168	METRIC	SYSTEM
TIME169	Verweildauer Seite 169	METRIC	SYSTEM
TIME170	Verweildauer Seite 170	METRIC	SYSTEM
TIME171	Verweildauer Seite 171	METRIC	SYSTEM
TIME172	Verweildauer Seite 172	METRIC	SYSTEM
TIME173	Verweildauer Seite 173	METRIC	SYSTEM
TIME174	Verweildauer Seite 174	METRIC	SYSTEM
TIME175	Verweildauer Seite 175	METRIC	SYSTEM
TIME176	Verweildauer Seite 176	METRIC	SYSTEM
TIME177	Verweildauer Seite 177	METRIC	SYSTEM
TIME178	Verweildauer Seite 178	METRIC	SYSTEM
TIME179	Verweildauer Seite 179	METRIC	SYSTEM
TIME180	Verweildauer Seite 180	METRIC	SYSTEM
TIME181	Verweildauer Seite 181	METRIC	SYSTEM
TIME182	Verweildauer Seite 182	METRIC	SYSTEM
TIME183	Verweildauer Seite 183	METRIC	SYSTEM
TIME184	Verweildauer Seite 184	METRIC	SYSTEM
TIME185	Verweildauer Seite 185	METRIC	SYSTEM
TIME186	Verweildauer Seite 186	METRIC	SYSTEM
TIME187	Verweildauer Seite 187	METRIC	SYSTEM
TIME188	Verweildauer Seite 188	METRIC	SYSTEM
TIME189	Verweildauer Seite 189	METRIC	SYSTEM
TIME190	Verweildauer Seite 190	METRIC	SYSTEM
TIME191	Verweildauer Seite 191	METRIC	SYSTEM
TIME192	Verweildauer Seite 192	METRIC	SYSTEM
TIME193	Verweildauer Seite 193	METRIC	SYSTEM
TIME194	Verweildauer Seite 194	METRIC	SYSTEM
TIME_SUM	Verweildauer gesamt (ohne Ausreißer)	METRIC	SYSTEM
MAILSENT	Versandzeitpunkt der Einladungsmail (nur für nicht-anonyme Adressaten)	TIME	SYSTEM
LASTDATA	Zeitpunkt als der Datensatz das letzte mal geändert wurde	TIME	SYSTEM
FINISHED	Wurde die Befragung abgeschlossen (letzte Seite erreicht)?	BOOL	SYSTEM
Q_VIEWER	Hat der Teilnehmer den Fragebogen nur angesehen, ohne die Pflichtfragen zu beantworten?	BOOL	SYSTEM
LASTPAGE	Seite, die der Teilnehmer zuletzt bearbeitet hat	METRIC	SYSTEM
MAXPAGE	Letzte Seite, die im Fragebogen bearbeitet wurde	METRIC	SYSTEM
MISSING	Anteil fehlender Antworten in Prozent	METRIC	SYSTEM
MISSREL	Anteil fehlender Antworten (gewichtet nach Relevanz)	METRIC	SYSTEM
TIME_RSI	Maluspunkte für schnelles Ausfüllen	METRIC	SYSTEM
DEG_TIME	Maluspunkte für schnelles Ausfüllen	METRIC	SYSTEM
