# Supplementary material for: How facial masks alter the interaction of gaze direction, head orientation, and emotion recognition
Source: Front Neurosci. 2022 Sep 21;16:937939. doi: 10.3389/fnins.2022.937939 (PMC9533556; doi:10.3389/fnins.2022.937939)
Supplement: Supplementary file 7 [file Data_Sheet_7.csv]

Ratings
E	Emotionserkennung / emotion recognition
B	Blickrichtung (BR) / gaze direction
K	Kopfrichtung (KR) / head orientation
V	Valenz / valence
A	Arousal / arousal
Blickrichtung (Beobachterperspektive) / gaze direction (observer perspective):
links / left	–13°
frontal	0°
rechts / right	13°
Kopfrichtung (Beobachterperspektive) / head orientation (observer perspective):
links / left	–45°
frontal	0°
rechts / right	45°
Ratingnummer / rating number	Modell	Gesichtsausdruck / facial expression	Blickrichtung / gaze direction	Kopfrichtung / head orientation
101	1	angry	frontal	right
102	1	angry	left	right
103	1	angry	right	right
104	1	fearful	frontal	right
105	1	fearful	left	right
106	1	fearful	right	right
107	1	happy	frontal	right
108	1	happy	left	right
109	1	happy	right	right
110	1	neutral	frontal	right
111	1	neutral	left	right
112	1	neutral	right	right
113	1	sad	frontal	right
114	1	sad	left	right
115	1	sad	right	right
116	14	angry	frontal	right
117	14	angry	left	right
118	14	angry	right	right
119	14	fearful	frontal	right
120	14	fearful	left	right
121	14	fearful	right	right
122	14	happy	frontal	right
123	14	happy	left	right
124	14	happy	right	right
125	14	neutral	frontal	right
126	14	neutral	left	right
127	14	neutral	right	right
128	14	sad	frontal	right
129	14	sad	left	right
130	14	sad	right	right
131	20	angry	frontal	right
132	20	angry	left	right
133	20	angry	right	right
134	20	fearful	frontal	right
135	20	fearful	left	right
136	20	fearful	right	right
137	20	happy	frontal	right
138	20	happy	left	right
139	20	happy	right	right
140	20	neutral	frontal	right
141	20	neutral	left	right
142	20	neutral	right	right
143	20	sad	frontal	right
144	20	sad	left	right
145	20	sad	right	right
146	23	angry	frontal	right
147	23	angry	left	right
148	23	angry	right	right
149	23	fearful	frontal	right
150	23	fearful	left	right
151	23	fearful	right	right
152	23	happy	frontal	right
153	23	happy	left	right
154	23	happy	right	right
155	23	neutral	frontal	right
156	23	neutral	left	right
157	23	neutral	right	right
158	23	sad	frontal	right
159	23	sad	left	right
160	23	sad	right	right
161	1	angry	frontal	frontal
162	1	angry	left	frontal
163	1	angry	right	frontal
164	1	fearful	frontal	frontal
165	1	fearful	left	frontal
166	1	fearful	right	frontal
167	1	happy	frontal	frontal
168	1	happy	left	frontal
169	1	happy	right	frontal
170	1	neutral	frontal	frontal
171	1	neutral	left	frontal
172	1	neutral	right	frontal
173	1	sad	frontal	frontal
174	1	sad	left	frontal
175	1	sad	right	frontal
176	14	angry	frontal	frontal
177	14	angry	left	frontal
178	14	angry	right	frontal
179	14	fearful	frontal	frontal
180	14	fearful	left	frontal
181	14	fearful	right	frontal
182	14	happy	frontal	frontal
183	14	happy	left	frontal
184	14	happy	right	frontal
185	14	neutral	frontal	frontal
186	14	neutral	left	frontal
187	14	neutral	right	frontal
188	14	sad	frontal	frontal
189	14	sad	left	frontal
190	14	sad	right	frontal
191	20	angry	frontal	frontal
192	20	angry	left	frontal
193	20	angry	right	frontal
194	20	fearful	frontal	frontal
195	20	fearful	left	frontal
196	20	fearful	right	frontal
197	20	happy	frontal	frontal
198	20	happy	left	frontal
199	20	happy	right	frontal
201	20	neutral	frontal	frontal
202	20	neutral	left	frontal
203	20	neutral	right	frontal
204	20	sad	frontal	frontal
205	20	sad	left	frontal
206	20	sad	right	frontal
207	23	angry	frontal	frontal
208	23	angry	left	frontal
209	23	angry	right	frontal
210	23	fearful	frontal	frontal
211	23	fearful	left	frontal
212	23	fearful	right	frontal
213	23	happy	frontal	frontal
214	23	happy	left	frontal
215	23	happy	right	frontal
216	23	neutral	frontal	frontal
217	23	neutral	left	frontal
218	23	neutral	right	frontal
219	23	sad	frontal	frontal
220	23	sad	left	frontal
221	23	sad	right	frontal
222	1	angry	frontal	left
223	1	angry	left	left
224	1	angry	right	left
225	1	fearful	frontal	left
226	1	fearful	left	left
227	1	fearful	right	left
228	1	happy	frontal	left
229	1	happy	left	left
230	1	happy	right	left
231	1	neutral	frontal	left
232	1	neutral	left	left
233	1	neutral	right	left
234	1	sad	frontal	left
235	1	sad	left	left
236	1	sad	right	left
237	14	angry	frontal	left
238	14	angry	left	left
239	14	angry	right	left
240	14	fearful	frontal	left
241	14	fearful	left	left
242	14	fearful	right	left
243	14	happy	frontal	left
244	14	happy	left	left
245	14	happy	right	left
246	14	neutral	frontal	left
247	14	neutral	left	left
248	14	neutral	right	left
249	14	sad	frontal	left
250	14	sad	left	left
251	14	sad	right	left
252	20	angry	frontal	left
253	20	angry	left	left
254	20	angry	right	left
255	20	fearful	frontal	left
256	20	fearful	left	left
257	20	fearful	right	left
258	20	happy	frontal	left
259	20	happy	left	left
260	20	happy	right	left
261	20	neutral	frontal	left
262	20	neutral	left	left
263	20	neutral	right	left
264	20	sad	frontal	left
265	20	sad	left	left
266	20	sad	right	left
267	23	angry	frontal	left
268	23	angry	left	left
269	23	angry	right	left
270	23	fearful	frontal	left
271	23	fearful	left	left
272	23	fearful	right	left
273	23	happy	frontal	left
274	23	happy	left	left
275	23	happy	right	left
276	23	neutral	frontal	left
277	23	neutral	left	left
278	23	neutral	right	left
279	23	sad	frontal	left
280	23	sad	left	left
281	23	sad	right	left
